# Supplementary material for: Surgical Trauma in Mice Modifies the Content of Circulating Extracellular Vesicles
Source: Front Immunol. 2022 Jan 18;12:824696. doi: 10.3389/fimmu.2021.824696 (PMC8804340; doi:10.3389/fimmu.2021.824696)
Supplement: Supplementary file 3 [file Table_1.xlsx]

## Sheet: SupplementaryTableS1
MS data from the control and 6 h post- surgery EV samples.	MS data from the control and 6 h post- surgery EV samples.
Data are represented as raw protein abundancy values.	Data are represented as raw protein abundancy values.
C6h, control; S6h, 6 h post-surgery.	S6h, 6 h post-surgery.
Description	Gene.Symbol	128C_Control_3	131C_Control_5	127C_Control_7	134N_Control_9	129N_Control_11	132N_Control_13	130N_Control_41	127N_S6h_4	129C_S6h_6	126_S6h_8	130C_S6h_10	131N_S6h_52
Peptidase S1 domain-containing protein OS=Mus musculus (Mouse) OX=10090 GN=2210010C04Rik PE=1 SV=1	2210010C04Rik	77	83.2	76.4	58.7	45.9	55.4	71.7	54.3	62.8	32.2	88.3	79.3
UPF0500 protein C1orf216 homolog OS=Mus musculus (Mouse) OX=10090 GN=MGI:3609248 PE=2 SV=2	5730409E04Rik	812.2	460.1	496.5	162.2	112.1	276.6	354.4	323.8	387.1	382.3	410.7	311.9
RIKEN cDNA 9530053A07 gene OS=Mus musculus (Mouse) OX=10090 GN=9530053A07Rik PE=1 SV=1	9530053A07Rik	860.4	688.6	816.9	363.8	157.9	336.6	524.5	579.9	459.1	462.4	1004	616.8
Alpha-2-macroglobulin-P OS=Mus musculus (Mouse) OX=10090 GN=A2m PE=2 SV=2	A2m	340.5	544	237.6	55.7	44.2	133	347	192.6	149.9	147.8	257.2	137.2
Serine/threonine-protein kinase LMTK1 OS=Mus musculus (Mouse) OX=10090 GN=Aatk PE=1 SV=1	Aatk	351.6	273.8	326.6	43.6	38.3	163	204	219.9	161.5	212.3	257.7	162.5
Ig-like domain-containing protein OS=Mus musculus (Mouse) OX=10090 GN=Ighv1-53 PE=4 SV=1	AB069917	187.5	136.8	265.9	23.2	41.9	149.3	199.8	97.3	120.7	971.9	114.4	100.2
Adhesion G protein-coupled receptor E5 OS=Mus musculus (Mouse) OX=10090 GN=Adgre5 PE=1 SV=2	Adgre5	115.6	99.6	59.8	10.4	12	47.3	72.3	68.3	54.1	50.2	73.2	55.7
Adiponectin OS=Mus musculus (Mouse) OX=10090 GN=Adipoq PE=1 SV=2	Adipoq	2394.5	1656.1	1724.1	935.7	266	1077.3	1053.6	1336.2	2487.6	2617.9	2607	2991.8
Delta-aminolevulinic acid dehydratase OS=Mus musculus (Mouse) OX=10090 GN=Alad PE=1 SV=1	Alad	33.8	32.1	31.6	10	9.9	26.4	34.7	21.3	14.1	17.5	30.8	22.3
Albumin OS=Mus musculus (Mouse) OX=10090 GN=Alb PE=1 SV=3	Alb	16102.7	9527.5	10534.3	5865.9	1623.3	4562.5	6179	6801.7	17603	27719.1	8647.1	16490.1
Fructose-bisphosphate aldolase A OS=Mus musculus (Mouse) OX=10090 GN=Aldoa PE=1 SV=2	Aldoa	210.4	209.3	166.5	53.9	59.1	152.2	174.9	167.2	149	121.9	259.6	286.2
Fructose-bisphosphate aldolase OS=Mus musculus (Mouse) OX=10090 GN=Aldoart2 PE=1 SV=1	Aldoart2	66.1	61.6	48.5	18	16.6	44.7	54.1	49.7	58.5	39	106.3	142.2
Protein AMBP OS=Mus musculus (Mouse) OX=10090 GN=Ambp PE=1 SV=2	Ambp	1914.4	1332.3	877.8	71.5	166.3	598.4	1053.3	992.4	1008.3	816.2	849	644.2
Alpha-amylase 1 OS=Mus musculus (Mouse) OX=10090 GN=Amy1 PE=1 SV=2	Amy1	841.6	642	643.6	155.1	185	571.9	653.9	615.4	854.7	611.6	1383.8	1252
Pancreatic alpha-amylase OS=Mus musculus (Mouse) OX=10090 GN=Amy2 PE=1 SV=2	Amy2	384.8	290.7	282.6	67.3	85.2	244.2	263.5	273.2	289.9	304.6	416.1	383.6
Alpha-amylase OS=Mus musculus (Mouse) OX=10090 GN=Amy2a1 PE=1 SV=1	Amy2a1	72.6	54.9	44.4	13.4	14.3	36.4	62.3	63.5	63	35.2	112	92.1
Angiopoietin-1 OS=Mus musculus (Mouse) OX=10090 GN=Angpt1 PE=1 SV=2	Angpt1	485.7	376.2	328.2	53.3	134.4	240.7	313.7	298.6	311.7	251.6	420.5	311.9
Annexin A1 OS=Mus musculus (Mouse) OX=10090 GN=Anxa1 PE=1 SV=2	Anxa1	125.8	143.4	131	99.5	40.3	60.8	133.9	58.2	48.7	144.8	115	68.6
Annexin A2 OS=Mus musculus (Mouse) OX=10090 GN=Anxa2 PE=1 SV=2	Anxa2	479.6	511	505	142.8	126.9	305.5	417.1	272.6	264.8	243.8	869.8	296.7
Annexin A5 OS=Mus musculus (Mouse) OX=10090 GN=Anxa5 PE=1 SV=1	Anxa5	22.3	16.9	14.5	2.7	5.5	11.4	17.2	11.9	9.8	13.8	17.8	14.2
Serum amyloid P-component OS=Mus musculus (Mouse) OX=10090 GN=Apcs PE=1 SV=2	Apcs	6807.9	5229.2	2579.6	136.6	343.7	734.6	3757.3	3463.6	1474.5	1007.9	1219.6	856.4
Apolipoprotein A-I OS=Mus musculus (Mouse) OX=10090 GN=Apoa1 PE=1 SV=2	Apoa1	20483.7	11268.3	7636.2	1490.9	1708.5	4417.9	13242.3	8198.8	7285.4	8865	16288.1	14860.7
Apolipoprotein A-II OS=Mus musculus (Mouse) OX=10090 GN=Apoa2 PE=1 SV=2	Apoa2	563.8	265.8	171.5	42.8	63.4	115.3	442.5	121.7	145.8	308.9	220.8	716.2
Apolipoprotein A-IV OS=Mus musculus (Mouse) OX=10090 GN=Apoa4 PE=1 SV=3	Apoa4	19925.2	15129.1	6698.9	1786.6	2110.2	4202.8	16963.4	5021.3	4368	4088	7389.9	4314.8
Apolipoprotein B-100 OS=Mus musculus (Mouse) OX=10090 GN=Apob PE=1 SV=1	Apob	249178	172423	128623	11155.1	24732.1	68996.5	155787	129920	79265.3	96960.5	77711.6	50377.2
Apolipoprotein C-I OS=Mus musculus (Mouse) OX=10090 GN=Apoc1 PE=1 SV=1	Apoc1	5921.5	2264.7	731.8	431.7	459.6	620.3	3896.2	503.9	581.2	386.8	1724.5	656.6
Apolipoprotein C-III OS=Mus musculus (Mouse) OX=10090 GN=Apoc3 PE=1 SV=2	Apoc3	2304	1238.9	623.5	79.3	190.6	421.4	1742.2	406.8	422	444.2	478.2	557.2
Apolipoprotein C-IV OS=Mus musculus (Mouse) OX=10090 GN=Apoc4 PE=1 SV=1	Apoc4	583.9	600.9	135	44.7	65.9	135.3	555.7	109.1	135.2	89.9	184.2	102.1
Apolipoprotein D OS=Mus musculus (Mouse) OX=10090 GN=Apod PE=1 SV=1	Apod	181.2	109.2	74.6	27.6	19.3	55.1	111.5	78.8	87	58.4	222.9	81.7
Apolipoprotein E OS=Mus musculus (Mouse) OX=10090 GN=Apoe PE=1 SV=2	Apoe	31833.7	24490	14225.7	2270.6	4550.2	10114.2	26136.1	11518.8	8773.5	7948.2	13200.5	8082.3
ADP-ribosylation factor 1 OS=Mus musculus (Mouse) OX=10090 GN=Arf1 PE=1 SV=2	Arf1	44.9	36.1	28.5	15.9	9.7	24.2	32.9	28.4	34.8	18.3	41.5	26.9
Arginase-1 OS=Mus musculus (Mouse) OX=10090 GN=Arg1 PE=1 SV=1	Arg1	341.4	338	306.9	123.2	89.7	188.3	341.6	190.3	183.9	178.4	899.4	224
Ig-like domain-containing protein OS=Mus musculus (Mouse) OX=10090 GN=Igkv1-110 PE=4 SV=5	Igkv1-110	2138.2	1739.1	1787.4	302.9	284.7	1665.7	1361.9	1517	1328.9	1873.9	1602.6	1193.8
Ig-like domain-containing protein OS=Mus musculus (Mouse) OX=10090 GN=Igkv1-133 PE=4 SV=1	Bj2	3291.7	2154.7	3022.2	569.8	548.1	3205.3	1845.7	2947.7	2381.6	1911.9	2548.3	1619.2
Bleomycin hydrolase OS=Mus musculus (Mouse) OX=10090 GN=Blmh PE=1 SV=1	Blmh	246.9	301.3	285.8	78.5	72.9	205.9	234.8	235.6	149.4	110.6	381.3	174.9
BPI fold-containing family A member 2 OS=Mus musculus (Mouse) OX=10090 GN=Bpifa2 PE=1 SV=1	Bpifa2	466	407.1	347.3	67.3	71.3	360.6	477.2	503.8	867	1178.3	1281.4	3152.9
Complement C1q subcomponent subunit A OS=Mus musculus (Mouse) OX=10090 GN=C1qa PE=1 SV=2	C1qa	5570.2	2760.2	4098.6	280.8	622.4	2478	2805.4	2808.4	2197.4	2369.1	2470.1	1558.7
Complement C1q subcomponent subunit B OS=Mus musculus (Mouse) OX=10090 GN=C1qb PE=1 SV=2	C1qb	2453.5	1597.3	2001.9	121.7	317.7	1016.1	1328.8	1602.9	1116.1	776.7	1432.9	742.9
Complement C1q subcomponent subunit C OS=Mus musculus (Mouse) OX=10090 GN=C1qc PE=1 SV=2	C1qc	3269.8	2201.8	2767.6	143	415.4	1732.8	1543.2	2175.4	1542.5	1244.8	1786.5	1111.4
Complement C1q tumor necrosis factor-related protein 3 OS=Mus musculus (Mouse) OX=10090 GN=C1qtnf3 PE=2 SV=1	C1qtnf3	1506	950.6	1268.6	176.8	290	1155.2	860.6	1067.7	723.7	1083.5	906	735.4
Complement C1r-A subcomponent OS=Mus musculus (Mouse) OX=10090 GN=C1ra PE=1 SV=1	C1ra	2439	1452.4	1715.6	163.5	245.3	678.2	1020.4	1287.7	1126.7	1394.6	1229.2	1206.9
Complement C1r-B subcomponent OS=Mus musculus (Mouse) OX=10090 GN=C1rb PE=2 SV=1	C1rb	2180.6	1281.9	1531.2	130.4	179.8	597.3	874.4	1160.9	1006.6	1242.7	1083.1	1084.7
Complement C1r subcomponent-like protein OS=Mus musculus (Mouse) OX=10090 GN=C1rl PE=1 SV=1	C1rl	200.7	112.9	150	11.2	16.5	40.1	72.2	95.7	70.1	83.3	96.5	84.9
Complement C1s-A subcomponent OS=Mus musculus (Mouse) OX=10090 GN=C1sa PE=2 SV=2	C1s1	2627	1668.8	1843.3	227	296.9	853.1	1422.3	1573	1166.1	1122.4	1754.1	1252.3
Complement C1s-B subcomponent OS=Mus musculus (Mouse) OX=10090 GN=C1sb PE=2 SV=1	C1s2	1572.1	1002	1106.8	152.2	201.3	557.2	848.2	932.5	749.6	658.7	1093.7	787.1
Complement C3 OS=Mus musculus (Mouse) OX=10090 GN=C3 PE=1 SV=3	C3	163463	86497.9	92624	7870.2	15001.4	59227.4	62317.5	81941.8	69238	81330.2	64599.3	42383.3
Complement C4-B OS=Mus musculus (Mouse) OX=10090 GN=C4b PE=1 SV=3	C4b	46383.5	28192.6	24922.3	2180.3	3502.3	11496.5	15512.3	15628.6	16620.6	21512.5	19262.4	10993.7
C4b-binding protein OS=Mus musculus (Mouse) OX=10090 GN=C4bpa PE=1 SV=3	C4bp	5707.5	3715.9	3800.5	288.8	409	1753.7	3125.6	2441.5	2479	1453.7	2518.4	1459.6
Complement component C6 OS=Mus musculus (Mouse) OX=10090 GN=C6 PE=1 SV=2	C6	4104.8	3195.5	3314.9	368.6	522.8	1866.7	2187.9	2652.1	2238.3	2628.4	2317.2	1799.2
Complement component 7 OS=Mus musculus (Mouse) OX=10090 GN=C7 PE=1 SV=2	C7	3428.4	2643.4	3375.8	268.5	444.7	1697.4	1947.6	2346	2506.4	3465	3151.9	3459.2
Complement component C8 alpha chain OS=Mus musculus (Mouse) OX=10090 GN=C8a PE=1 SV=1	C8a	2455.9	1730.5	1981.1	197.7	274.7	874.5	1183.7	1209.8	1586.5	1406.7	1697.3	1962
Complement component C8 beta chain OS=Mus musculus (Mouse) OX=10090 GN=C8b PE=1 SV=1	C8b	5713.9	4080.3	4154.5	469.6	763.2	2615.8	2965.5	3832.5	3549.6	3378	4705	3011.3
Complement component C8 gamma chain OS=Mus musculus (Mouse) OX=10090 GN=C8g PE=1 SV=1	C8g	1205	879	889.3	145.9	130	443.1	479.2	534.1	671.8	622.2	733	881.6
Complement component C9 OS=Mus musculus (Mouse) OX=10090 GN=C9 PE=1 SV=2	C9	10925.8	9358.5	6798.8	673.2	1170.2	3932.2	5760	6705	5957.9	6098.6	8315.9	6177.3
Calpain-1 catalytic subunit OS=Mus musculus (Mouse) OX=10090 GN=Capn1 PE=1 SV=1	Capn1	119.2	83.8	86.8	32	43.8	97.6	93.6	85.3	75.3	103.7	118.8	151.7
Carbonic anhydrase 2 OS=Mus musculus (Mouse) OX=10090 GN=Ca2 PE=1 SV=4	Car2	146.8	70.2	62.9	6.8	16.4	89.5	81.5	76.3	73.4	38.3	108.9	158.4
Catalase OS=Mus musculus (Mouse) OX=10090 GN=Cat PE=1 SV=4	Cat	77.2	163.1	82.7	52.2	37.5	96.4	70.8	68.1	70.8	37.3	99.4	85.7
Cerebellin-1 OS=Mus musculus (Mouse) OX=10090 GN=Cbln1 PE=1 SV=1	Cbln1	958.6	589.4	736.9	41.5	132.4	464.3	576	735.6	422	249.1	572.4	279.9
CD5 antigen-like OS=Mus musculus (Mouse) OX=10090 GN=Cd5l PE=1 SV=3	Cd5l	2100.8	2733.5	2252.1	584.3	620.8	2276.3	3170.8	1855.8	2281.7	2840.5	2476.7	1392.6
Corneodesmosin OS=Mus musculus (Mouse) OX=10090 GN=Cdsn PE=2 SV=2	Cdsn	144.1	141.6	118	40.8	46.1	84.1	134.5	91.4	79.3	57.5	150.1	83.4
Ig-like domain-containing protein OS=Mus musculus (Mouse) OX=10090 GN=Igkv10-96 PE=4 SV=2	Ce9	385.5	574.5	580.3	37.1	49	109.8	280.5	335.3	133.9	137.6	433.7	580
Carboxylic ester hydrolase OS=Mus musculus (Mouse) OX=10090 GN=Ces1b PE=1 SV=1	Ces1b	1268.2	940.8	1217.6	1129.3	341.4	627.9	882.2	700.1	1204.2	714.2	1169.8	1601.9
Carboxylesterase 1C OS=Mus musculus (Mouse) OX=10090 GN=Ces1c PE=1 SV=4	Ces1c	2869.4	2015	2753.6	2345.1	662.3	1272.4	1994.9	1441.1	2496.3	1641.3	2395.5	3489.8
Carboxylesterase 1D OS=Mus musculus (Mouse) OX=10090 GN=Ces1d PE=1 SV=1	Ces1d	786.2	485.5	773	563.9	166.3	283.1	542.4	342.3	609.1	480.3	553.3	880.2
Carboxylic ester hydrolase OS=Mus musculus (Mouse) OX=10090 GN=Ces1a PE=1 SV=1	Ces1a	320.7	169	303.3	354	88.7	122.9	204.9	135.9	312.5	203.7	233.4	437.6
Complement factor B OS=Mus musculus (Mouse) OX=10090 GN=Cfb PE=1 SV=2	Cfb	3678.5	2213.8	1476.3	192.2	441.1	1150.2	1691.6	1879.1	1980.8	1183.2	1752.5	2098.8
Complement factor H OS=Mus musculus (Mouse) OX=10090 GN=Cfh PE=1 SV=2	Cfh	17201.1	12095	12947.3	778.9	1180.3	3606.9	5753.9	6808.4	6382.1	12876.5	6083.3	5168
Complement factor H-related 2 OS=Mus musculus (Mouse) OX=10090 GN=Cfhr2 PE=1 SV=1	Cfhr2	1948.6	1081.9	1208.3	77.1	115	438.5	624.3	764	611.5	2199.9	634.7	571.4
Complement factor I OS=Mus musculus (Mouse) OX=10090 GN=Cfi PE=1 SV=3	Cfi	846.2	511.7	523.2	95.3	107.9	237.6	371.2	368.8	511	411.6	394.3	544.4
Cofilin-1 OS=Mus musculus (Mouse) OX=10090 GN=Cfl1 PE=1 SV=3	Cfl1	217.9	222.1	174.6	39.2	53.3	170	194.8	196.4	157.2	104.7	377.5	143
Cofilin-2 OS=Mus musculus (Mouse) OX=10090 GN=Cfl2 PE=1 SV=1	Cfl2	146.4	153.8	125.7	24	37.3	112.3	129.9	125.6	109.9	67.2	267.6	92.9
C-type lectin domain family 11 member A OS=Mus musculus (Mouse) OX=10090 GN=Clec11a PE=1 SV=1	Clec11a	439.2	234.3	139.8	47.7	63.8	214.3	167.4	297.6	206.2	139.2	518.9	151.5
C-type lectin domain family 4 member F OS=Mus musculus (Mouse) OX=10090 GN=Clec4f PE=1 SV=1	Clec4f	221.7	183.5	124.8	18.2	30.6	75.8	111.8	95.5	80.5	85.1	108.8	89.5
Clusterin OS=Mus musculus (Mouse) OX=10090 GN=Clu PE=1 SV=1	Clu	13501.3	5903.3	5206.3	526	954.2	2569.3	4159.9	3912.1	3993.8	4276.6	5624.9	4157.3
Collagen, type VI, alpha 3 OS=Mus musculus (Mouse) OX=10090 GN=Col6a3 PE=1 SV=2	Col6a3	96.4	75.6	39.9	6	11.9	33.7	51.1	53.1	36.8	29	41.6	22.6
Collectin-10 OS=Mus musculus (Mouse) OX=10090 GN=Colec10 PE=2 SV=1	Colec10	456.9	395.7	331	19.7	54.6	202.4	330.9	326.2	219.8	216.8	275.5	163.7
Collectin-11 OS=Mus musculus (Mouse) OX=10090 GN=Colec11 PE=2 SV=2	Colec11	357.4	363.4	370	49.5	68.5	223.1	362.3	359.8	213.1	242.6	270.8	165.8
Ceruloplasmin OS=Mus musculus (Mouse) OX=10090 GN=Cp PE=1 SV=2	Cp	10253.4	7880.6	4074.8	570.3	1033.1	2905.7	7454.3	6915.8	5707.4	2920.7	5540.5	6437.6
Carboxypeptidase B2 OS=Mus musculus (Mouse) OX=10090 GN=Cpb2 PE=1 SV=1	Cpb2	158.9	133.6	81.2	12.4	16.3	40	142.6	77.6	79.1	45.7	90.9	67
Carboxypeptidase N catalytic chain OS=Mus musculus (Mouse) OX=10090 GN=Cpn1 PE=1 SV=1	Cpn1	753.6	535.4	404	59.8	114.5	263.6	517.6	542	487.5	333.6	574.8	567.8
Carboxypeptidase N subunit 2 OS=Mus musculus (Mouse) OX=10090 GN=Cpn2 PE=1 SV=2	Cpn2	3582.6	2117.4	1497.3	299.6	424.8	1069.7	1838	2136.9	2281.4	1264.9	2227.9	1930.9
Catenin beta-1 OS=Mus musculus (Mouse) OX=10090 GN=Ctnnb1 PE=1 SV=1	Ctnnb1	465.3	485.5	634	154.8	104.3	302.5	416.1	321.5	261.9	222.3	1020.7	366.1
Desmoglein-1-beta OS=Mus musculus (Mouse) OX=10090 GN=Dsg1b PE=1 SV=1	Dsg1a	219.6	285	287.6	79.9	78.8	213.5	286.2	196.8	159	125.4	317.1	167.6
Desmoplakin OS=Mus musculus (Mouse) OX=10090 GN=Dsp PE=1 SV=1	Dsp	6144.2	6615	7096.1	2386.8	2076	4666.8	7172.1	4210.6	3809.6	4214.1	11310.3	4605.4
Elongation factor 1-alpha 1 OS=Mus musculus (Mouse) OX=10090 GN=Eef1a1 PE=1 SV=3	Eef1a1	125.3	112.8	126.2	26.9	16.7	113.3	115.7	82.3	96.2	78.1	153.9	108.2
Epidermal growth factor receptor OS=Mus musculus (Mouse) OX=10090 GN=Egfr PE=1 SV=1	Egfr	539.4	331.5	277.9	46.7	48.4	117.7	273.5	253.5	333	243	347.2	507.1
Alpha-enolase OS=Mus musculus (Mouse) OX=10090 GN=Eno1 PE=1 SV=3	Eno1	359.3	341.9	455.2	126.3	86.1	187.5	304.9	241	207.5	157.9	544.5	213
Coagulation factor X OS=Mus musculus (Mouse) OX=10090 GN=F10 PE=1 SV=1	F10	1165.5	1015.6	657.4	90.2	175.9	381.5	798.1	794.4	650.2	363.6	880.4	795.7
Coagulation factor XIII A chain OS=Mus musculus (Mouse) OX=10090 GN=F13a1 PE=1 SV=3	F13a1	59.8	54.7	39.8	12.1	13.6	65.4	43.6	73.3	61.6	56	77.2	45.6
Prothrombin OS=Mus musculus (Mouse) OX=10090 GN=F2 PE=1 SV=1	F2	2829	3090.1	1399.5	284.5	298	1010.7	1321.9	2227.3	1096.3	982.9	1886.5	1298.2
Coagulation factor V OS=Mus musculus (Mouse) OX=10090 GN=F5 PE=1 SV=1	F5	2461.6	2143.6	1438.2	318.2	338.3	1066.7	1523.6	1647.9	1230.2	1227.1	1657.1	1072.6
Coagulation factor VII OS=Mus musculus (Mouse) OX=10090 GN=F7 PE=1 SV=1	F7	81.3	51.4	52.9	13.6	21.7	24.8	44.2	31	29.9	43.2	40.7	36
Coagulation factor IX OS=Mus musculus (Mouse) OX=10090 GN=F9 PE=2 SV=3	F9	373.8	377.5	285.5	44.4	63.7	192.2	265	250.4	225.7	162.5	289.3	259.8
Fibulin-1 OS=Mus musculus (Mouse) OX=10090 GN=Fbln1 PE=1 SV=2	Fbln1	487.2	399.2	331.1	24.4	55	180.2	213.8	238.8	233.4	429.5	287.5	235.4
Fc fragment of IgG-binding protein OS=Mus musculus (Mouse) OX=10090 GN=Fcgbp PE=1 SV=1	Fcgbp	3373.5	2671.8	3325	1472.6	777.1	1547.5	2196.7	2278.9	1944.6	2100.1	4087.1	3263.2
Ficolin-1 OS=Mus musculus (Mouse) OX=10090 GN=Fcn1 PE=1 SV=1	Fcna	3957.4	2317.6	3396.9	334.2	438.3	1718.1	1817.1	2334.1	2051.5	2555.1	2668.2	1514
Fermitin family homolog 3 OS=Mus musculus (Mouse) OX=10090 GN=Fermt3 PE=1 SV=1	Fermt3	157.7	139.2	114.1	17.4	24.1	79.9	120.9	126.7	72.8	77.8	135.9	102.3
Fetuin-B OS=Mus musculus (Mouse) OX=10090 GN=Fetub PE=1 SV=1	Fetub	40.3	24.4	26.2	7.6	5.9	12	28.9	22.4	31.6	22.5	19.4	27.6
Fibrinogen alpha chain OS=Mus musculus (Mouse) OX=10090 GN=Fga PE=1 SV=1	Fga	692	796	644.6	96.4	97.5	435.9	613.7	799.8	464.7	483	637.5	357.1
Fibrinogen beta chain OS=Mus musculus (Mouse) OX=10090 GN=Fgb PE=1 SV=1	Fgb	912.4	1245	784	114.7	125.2	675.6	848.8	1143.8	658.4	554.6	999.1	553.8
Fibrinogen gamma chain OS=Mus musculus (Mouse) OX=10090 GN=Fgg PE=1 SV=1	Fgg	769.3	965.2	613.7	100.7	111.2	534.1	752.4	829.2	513.4	581.8	699.2	312.6
Filamin-A OS=Mus musculus (Mouse) OX=10090 GN=Flna PE=1 SV=5	Flna	1293.9	936.4	906.5	193.6	288	712	817.5	841.9	738.2	811	1156.3	906.7
Filamin-C OS=Mus musculus (Mouse) OX=10090 GN=Flnc PE=1 SV=3	Flnc	382.3	268.5	290.6	49.3	61.4	201.4	272.5	274.5	261	250.5	383.8	307.7
Fibronectin OS=Mus musculus (Mouse) OX=10090 GN=Fn1 PE=1 SV=4	Fn1	72742.1	64516.6	62232.4	3130.4	5910.9	22460.2	31753.3	34975.6	24421.7	33785.2	28323	17862.3
Glyceraldehyde-3-phosphate dehydrogenase OS=Mus musculus (Mouse) OX=10090 GN=Gapdh PE=1 SV=2	Gapdh	1622.9	1963.3	1479.7	475.1	545.5	1430.7	1568.4	1218.9	1393.1	851.3	6190.6	1995.3
Vitamin D-binding protein OS=Mus musculus (Mouse) OX=10090 GN=Gc PE=1 SV=2	Gc	499.8	418.8	405.3	95.5	68.5	212.2	302.1	271.5	439.5	234.6	362.5	444.7
Gp_dh_C domain-containing protein OS=Mus musculus (Mouse) OX=10090 GN=Gm11214 PE=1 SV=1	Gm11214	308.4	371.1	305.1	129.3	124.2	257.4	363.9	268	320.2	173.2	1593.8	470.5
Gp_dh_C domain-containing protein OS=Mus musculus (Mouse) OX=10090 GN=Gm12117 PE=3 SV=1	Gm12117	137.5	161	137.2	54.2	49.2	104.7	150.5	101.8	135.2	65.5	682	210
Gp_dh_C domain-containing protein OS=Mus musculus (Mouse) OX=10090 GN=Gm15294 PE=1 SV=1	Gm15294	132.6	189.7	149.6	69	68.1	135.5	188.3	133.4	151.9	83.8	875.3	211.1
Predicted gene 4788 OS=Mus musculus (Mouse) OX=10090 GN=Gm4788 PE=1 SV=1	Gm4788	536.2	259.2	339.2	26.4	48.8	148.5	225	157.9	189.1	709	173.8	171
Ig kappa chain V-V region MOPC 41 OS=Mus musculus (Mouse) OX=10090 GN=Gm5571 PE=1 SV=1	Gm5571	1670.9	1321.5	1645.4	287.9	359.8	1428.3	1342.7	1249.1	1167.3	1161.6	1348.1	979.9
Ig heavy chain V region VH558 A1/A4 OS=Mus musculus (Mouse) OX=10090 GN=Gm5629 PE=2 SV=1	Gm5629	138.9	96.4	86.7	13.6	15.1	54.2	81.3	47.8	52.9	69.6	55.7	47.6
Predicted gene 7298 OS=Mus musculus (Mouse) OX=10090 GN=Gm7298 PE=3 SV=1	Gm7298	7921.7	5597.9	4678	512.3	771.6	2440.2	4771.3	4194.9	5240.9	6873.3	8445.8	12881
Guanine nucleotide-binding protein subunit alpha-13 OS=Mus musculus (Mouse) OX=10090 GN=Gna13 PE=1 SV=1	Gna12	38.6	32.2	30.9	8.4	13.5	30.4	34.5	27.2	29.5	22.4	50.8	31.2
Guanine nucleotide-binding protein G(I)/G(S)/G(T) subunit beta-1 OS=Mus musculus (Mouse) OX=10090 GN=Gnb1 PE=1 SV=3	Gnb1	131.1	113.7	104.8	55.1	61	94.2	132.4	87.8	108.5	131.3	135	150.6
Golgin subfamily A member 1 OS=Mus musculus (Mouse) OX=10090 GN=Golga1 PE=1 SV=2	Golga1	294.1	130.1	156.5	18	36.9	79.8	163	131.7	95.3	180.9	79.1	96.9
Platelet glycoprotein Ib alpha chain OS=Mus musculus (Mouse) OX=10090 GN=Gp1ba PE=1 SV=2	Gp1ba	223.1	157	152.8	32.6	42.5	133	171.5	172.2	191.3	93.3	217.1	159.9
Platelet glycoprotein Ib beta chain OS=Mus musculus (Mouse) OX=10090 GN=Gp1bb PE=1 SV=1	Gp1bb	245.3	205.2	189	44.7	50.6	158.5	230.5	172.3	174.9	158.5	486.3	200.8
Phosphatidylinositol-glycan-specific phospholipase D OS=Mus musculus (Mouse) OX=10090 GN=Gpld1 PE=1 SV=1	Gpld1	2609.4	2469.1	1577	290.4	355.9	1229.9	1998.1	1651	1601.4	1226.4	2154	3136.4
Glutathione peroxidase 3 OS=Mus musculus (Mouse) OX=10090 GN=Gpx3 PE=1 SV=2	Gpx3	2130.3	1507.3	1220.6	246	349.3	1196.2	1379	1692.4	1447.7	939.4	2748.6	2689.3
Epididymal secretory glutathione peroxidase OS=Mus musculus (Mouse) OX=10090 GN=Gpx5 PE=2 SV=3	Gpx5	403.3	284.9	226.4	50.1	59.3	205.7	270.5	355.4	250.4	131	556.7	464.1
Gasdermin-A OS=Mus musculus (Mouse) OX=10090 GN=Gsdma PE=2 SV=1	Gsdma	360.1	491.9	405.6	176	106.7	374.6	439.8	260.4	191.2	190.6	982.2	256.1
Gelsolin OS=Mus musculus (Mouse) OX=10090 GN=Gsn PE=1 SV=3	Gsn	8025.5	5737.9	4800.4	609.7	1025.8	3165.3	4178.3	4720	5349.1	4827.9	7533.3	9929.8
MHC_I-like_Ag-recog domain-containing protein OS=Mus musculus (Mouse) OX=10090 GN=H2-Bl PE=3 SV=1	H2-Bl	1044.2	742.7	325	25.8	70	205.2	420.8	476.5	404.9	318.2	472.8	420.8
H-2 class I histocompatibility antigen, L-D alpha chain OS=Mus musculus (Mouse) OX=10090 GN=H2-L PE=1 SV=2	H2-D1	1857.9	1020.1	666.3	77.4	124.2	413.3	767.5	720.2	703.8	497.8	909.1	755.5
H-2 class I histocompatibility antigen, K-B alpha chain OS=Mus musculus (Mouse) OX=10090 GN=H2-K1 PE=1 SV=1	H2-K1	1727.5	925.7	591.1	55.1	106.8	357.1	679.2	667.2	645.3	430.2	826.1	675.4
Ig-like domain-containing protein OS=Mus musculus (Mouse) OX=10090 GN=H2-Q1 PE=2 SV=1	H2-Q1	2771.7	1668.4	916.1	80.9	176.8	562.3	1100	1143.7	1050.2	748.4	1298.9	1096.2
H-2 class I histocompatibility antigen, Q10 alpha chain OS=Mus musculus (Mouse) OX=10090 GN=H2-Q10 PE=1 SV=3	H2-Q10	6854.8	4380.6	2466.3	300.8	505.2	1409.2	3315.5	2715.7	2598.6	1716.2	3248.3	2875.7
Ig-like domain-containing protein OS=Mus musculus (Mouse) OX=10090 GN=H2-Q2 PE=1 SV=1	H2-Q2	1258.4	899	409.6	43.7	94.2	257	561.6	573.6	469.2	369.3	577.8	521.5
Ig-like domain-containing protein OS=Mus musculus (Mouse) OX=10090 GN=H2-Q4 PE=1 SV=1	H2-Q4	3505.8	2126.1	1255.7	101.7	217.1	682.6	1511.4	1401.2	1399	919.7	1698.8	1382.1
Ig-like domain-containing protein OS=Mus musculus (Mouse) OX=10090 GN=H2-Q6 PE=1 SV=1	H2-Q6	2461.6	1383.4	930.7	75.9	147.1	477.4	1090.6	924.7	994.1	601.5	1226	961.3
H-2 class I histocompatibility antigen, Q8 alpha chain OS=Mus musculus (Mouse) OX=10090 GN=H2-Q8 PE=3 SV=1	H2-Q8	2675.8	1539.7	1015.3	93.8	171.3	529.2	1231.4	1021.8	1058.4	652.6	1331	1062
H-2 class I histocompatibility antigen, Q9 alpha chain OS=Mus musculus (Mouse) OX=10090 GN=H2-Q9 PE=3 SV=1	H2-Q9	734.1	457.7	339.6	20.8	40.3	120.3	411.4	257.5	348.8	171.3	399.9	285.9
H-2 class I histocompatibility antigen, D-37 alpha chain OS=Mus musculus (Mouse) OX=10090 GN=H2-T23 PE=1 SV=1	H2-T23	214.2	156.3	84.6	17.9	24.2	51.8	140.8	97.1	64.3	51.1	105	100.7
Hemoglobin subunit alpha OS=Mus musculus (Mouse) OX=10090 GN=Hba PE=1 SV=2	Hba	2969.7	1700.3	1116.6	308	1177.6	598.8	887.3	657.5	850.6	528.9	1305.2	619.1
Hemoglobin subunit beta-1 OS=Mus musculus (Mouse) OX=10090 GN=Hbb-b1 PE=1 SV=2	Hbb-b1	3876.2	1024.6	986.6	165.8	620.8	605.5	929.9	583.5	756.3	638	851.6	951
GLOBIN domain-containing protein OS=Mus musculus (Mouse) OX=10090 GN=Hbb-bs PE=1 SV=1	Hbb-bs	6697.3	1649.7	1646	245.8	1093.2	936	1599.2	1025.4	1380.3	1096.2	1410.2	1679.4
Complement C5 OS=Mus musculus (Mouse) OX=10090 GN=C5 PE=1 SV=2	Hc	31684.2	20762	20123.1	1717.3	2987.7	12600.4	13186.6	16949.6	16975.7	18943.5	17167.4	10920.7
Histone H2A OS=Mus musculus (Mouse) OX=10090 GN=H2ac1 PE=1 SV=1	Hist1h2aa	80.5	75.9	56.5	28.8	38.9	60	65.2	62.1	47.9	46.1	69.3	68.5
Histone H2B type 3-B OS=Mus musculus (Mouse) OX=10090 GN=H2bu1 PE=1 SV=3	Hist3h2bb-ps	182.7	135.3	155.7	64.6	83.3	142.2	132.1	128	105.9	139.4	197.6	172.7
Haptoglobin OS=Mus musculus (Mouse) OX=10090 GN=Hp PE=1 SV=1	Hp	12758.9	7796.3	4994.2	407.8	1403.8	1712.7	9077.4	5226.3	4867.8	3058	2485.4	1904.9
Hemopexin OS=Mus musculus (Mouse) OX=10090 GN=Hpx PE=1 SV=2	Hpx	2874.5	1968.2	1406	240.6	304.5	769.5	1378.5	1444.7	1885	961	1010.4	1070.2
Histidine-rich glycoprotein OS=Mus musculus (Mouse) OX=10090 GN=Hrg PE=1 SV=2	Hrg	5509.6	3623.9	3023	363.6	919.2	2367.9	2970.1	3513.8	3689.3	2508.6	3927.7	3316.1
Heat shock protein HSP 90-beta OS=Mus musculus (Mouse) OX=10090 GN=Hsp90ab1 PE=1 SV=3	Hsp90ab1	286.1	168.8	141.8	36.7	50.7	125.9	181.1	140.1	154.5	113.7	216.5	156.7
Heat shock-related 70 kDa protein 2 OS=Mus musculus (Mouse) OX=10090 GN=Hspa2 PE=1 SV=2	Hspa2	263.3	317.9	175.6	78.8	74.7	169.9	188.9	187.7	152.8	97.1	251.2	211.4
Endoplasmic reticulum chaperone BiP OS=Mus musculus (Mouse) OX=10090 GN=Hspa5 PE=1 SV=3	Hspa5	199.1	275.1	138.8	68.7	65.5	143.5	146.7	142.1	111.7	71.6	205.1	163.1
Heat shock cognate 71 kDa protein OS=Mus musculus (Mouse) OX=10090 GN=Hspa8 PE=1 SV=1	Hspa8	488.8	485	300.8	109.5	104.3	271.9	334.5	337.1	269.9	198.2	418.1	358
Basement membrane-specific heparan sulfate proteoglycan core protein OS=Mus musculus (Mouse) OX=10090 GN=Hspg2 PE=1 SV=1	Hspg2	218.7	179.2	120	66	70.9	134.9	138.4	123.2	124.5	192.7	172	189
Inhibitor of carbonic anhydrase OS=Mus musculus (Mouse) OX=10090 GN=Ica PE=1 SV=1	Ica	91.7	73.3	56.9	8.1	7.8	30.9	51.7	59.9	66.6	56.6	67.9	118.8
Insulin-like growth factor-binding protein complex acid labile subunit OS=Mus musculus (Mouse) OX=10090 GN=Igfals PE=1 SV=1	Igfals	2626	2039.4	1719.9	298	406.5	1297.1	1470.4	1445.6	1528	1333.1	1891.2	1750
Immunoglobulin heavy constant alpha OS=Mus musculus (Mouse) OX=10090 GN=Igha PE=1 SV=1	Igha	14704.5	4772.3	4000.3	2544.8	818.4	2309	1920.6	3396.9	2683.1	3650.9	3721.4	2515.8
Ig gamma-1 chain C region, membrane-bound form OS=Mus musculus (Mouse) OX=10090 GN=Ighg1 PE=1 SV=2	Ighg1	3701	4314.3	5748.9	363.7	567.9	1434.1	1986.7	2808.9	2045.4	3524	5836.3	3232.7
Ig gamma-2A chain C region, A allele OS=Mus musculus (Mouse) OX=10090 GN=Ighg PE=1 SV=1	Ighg	1071.1	1931.7	926.7	82.8	151.2	348.9	715.7	1021.1	657.3	601.8	1192.8	919.8
Ig gamma-2B chain C region OS=Mus musculus (Mouse) OX=10090 GN=Igh-3 PE=1 SV=3	Ighg2b	2321.4	2433.5	1467.2	273.3	261.7	780.9	1233.3	1537.2	1147.3	1471.4	1924.3	1590.8
Immunoglobulin heavy constant gamma 2C OS=Mus musculus (Mouse) OX=10090 GN=Ighg2c PE=1 SV=2	Ighg2c	3168	6958.7	3006.1	372.2	614.2	1297.6	2600.1	3682.2	2017.2	2480.6	4223.5	3389.4
Immunoglobulin heavy constant gamma 3 OS=Mus musculus (Mouse) OX=10090 GN=Ighg3 PE=4 SV=1	Ighg3	3734.4	5269.9	3730.7	510.3	560.5	1695.7	2580.5	3163.7	4203	6538.7	4620	4770.6
Immunoglobulin heavy constant mu OS=Mus musculus (Mouse) OX=10090 GN=Ighm PE=1 SV=2	Ighm	11190	12233.6	10370	2752.4	2928.5	9897.1	13217.7	7842.5	9221.4	14824.5	10191.8	7122.6
Ig-like domain-containing protein OS=Mus musculus (Mouse) OX=10090 GN=Ighv10-1 PE=4 SV=1	Igh-V10	2349.2	1622.4	1959.6	344.1	417.9	1331.8	2302.1	1997.9	1519.6	1918.8	1458.6	1153
Ig-like domain-containing protein OS=Mus musculus (Mouse) OX=10090 GN=Ighv10-3 PE=4 SV=1	Ighv10-3	963.4	888.9	794.2	161.4	251	626.7	4179.3	820.3	729.4	453.8	1078.8	657.3
Immunoglobulin heavy variable 1-15 OS=Mus musculus (Mouse) OX=10090 GN=Ighv1-15 PE=4 SV=1	Ighv1-1	2143.7	2139.6	1750.2	400.5	334.5	3985.3	1425.5	1433.7	1286.2	1865.8	3545.9	1105.2
Ig-like domain-containing protein OS=Mus musculus (Mouse) OX=10090 GN=Ighv11-2 PE=4 SV=1	Ighv11-2	419	444.5	678.3	62.5	69.7	398.6	313.9	581.6	558.6	413.5	553.2	479.1
IGv domain-containing protein OS=Mus musculus (Mouse) OX=10090 GN=Ighv1-18 PE=1 SV=1	Ighv1-18	1518.3	1980.5	1221.9	304.9	417.8	925.1	3017.6	1529.5	1169.7	865.7	1554.2	942.7
Ig-like domain-containing protein OS=Mus musculus (Mouse) OX=10090 GN=Ighv1-19 PE=1 SV=1	Ighv1-19	101.2	95.8	88.9	17.2	11.3	94.1	74.5	68.1	54.6	89.8	72.5	61.4
Ig-like domain-containing protein OS=Mus musculus (Mouse) OX=10090 GN=Ighv1-20 PE=4 SV=1	Ighv1-20	264.7	234.8	224.5	361.7	51.3	232.5	178.2	289	260.7	251.4	415.6	379
Ig-like domain-containing protein OS=Mus musculus (Mouse) OX=10090 GN=Ighv1-22 PE=1 SV=1	Ighv1-22	1882.4	1746.9	1507.6	422.2	351.4	1085.4	3549.5	1217.6	1226	1040.7	1963.5	973
Ig-like domain-containing protein OS=Mus musculus (Mouse) OX=10090 GN=Ighv1-23 PE=4 SV=1	Ighv1-23	434.6	389.9	289.5	76	81.1	604.3	682.5	250.7	276.1	686.6	478	187.4
Ig-like domain-containing protein OS=Mus musculus (Mouse) OX=10090 GN=Ighv13-2 PE=4 SV=2	Ighv13-2	316.1	204.4	218.6	25.4	65	198.4	119.1	145.1	162.2	168.7	160.4	149.5
Ig-like domain-containing protein OS=Mus musculus (Mouse) OX=10090 GN=Ighv1-34 PE=4 SV=1	Ighv1-34	315.9	692	463	103.2	120	327.9	778.9	260.4	215.7	331.7	290.1	211.4
Ig-like domain-containing protein OS=Mus musculus (Mouse) OX=10090 GN=Ighv1-39 PE=4 SV=1	Ighv1-39	668.8	1196.6	817	212.4	164	508.9	410	566	665	432.4	801.5	536.3
Ig-like domain-containing protein OS=Mus musculus (Mouse) OX=10090 GN=Ighv14-1 PE=4 SV=1	Ighv14-1	282.4	292.2	294.3	68.5	43.1	184.9	144.8	206.4	170.6	131.5	306.7	156.9
Ig-like domain-containing protein OS=Mus musculus (Mouse) OX=10090 GN=Ighv1-42 PE=1 SV=1	Ighv1-42	798.7	4204	936.8	267.1	213.2	454.4	2143	533.1	537.9	389.4	934	691.8
Ig-like domain-containing protein OS=Mus musculus (Mouse) OX=10090 GN=Ighv14-3 PE=4 SV=1	Ighv14-3	803.3	805.6	854.9	180.4	137.1	550.9	443.3	590.3	505.6	525	673.1	480
Ig-like domain-containing protein OS=Mus musculus (Mouse) OX=10090 GN=Ighv1-43 PE=4 SV=1	Ighv1-43	380.6	1726.6	423	119.8	107.2	190	1016	208.7	259.3	181.8	481.9	342.7
Ig-like domain-containing protein OS=Mus musculus (Mouse) OX=10090 GN=Ighv14-4 PE=4 SV=1	Ighv14-4	177.3	157.6	577.5	41.9	41.2	56.7	159.6	98.8	202.8	66.9	88.6	71.6
Ig-like domain-containing protein OS=Mus musculus (Mouse) OX=10090 GN=Ighv1-47 PE=4 SV=1	Ighv1-47	268.7	277.7	274	22.9	31.9	162.8	274.2	197.6	160.4	84.6	188.5	172.2
Ig-like domain-containing protein OS=Mus musculus (Mouse) OX=10090 GN=Ighv1-50 PE=4 SV=1	Ighv1-50	94	369.7	74.4	16.1	22.4	67.5	110.7	46.9	38.7	46.8	114	38.7
Ig-like domain-containing protein OS=Mus musculus (Mouse) OX=10090 GN=Ighv1-52 PE=4 SV=1	Ighv1-52	114.7	111.8	90.1	17.8	17.5	70	80	67.4	56.1	123	79.5	60.3
Ig-like domain-containing protein OS=Mus musculus (Mouse) OX=10090 GN=Ighv1-55 PE=1 SV=1	Ighv1-55	215.8	157.3	189.2	22.7	30.5	125	148.7	129.9	142.3	261.6	135.2	125.2
Ig-like domain-containing protein OS=Mus musculus (Mouse) OX=10090 GN=Ighv1-58 PE=4 SV=1	Ighv1-58	190.6	302.7	174.9	48.8	39.8	128.6	241.7	104.1	167.7	210.8	162.1	115.3
Ig-like domain-containing protein OS=Mus musculus (Mouse) OX=10090 GN=Ighv1-59 PE=4 SV=1	Ighv1-59	205.1	133.8	151	20.9	29.5	92.8	83.9	101.1	120.5	112	249.5	105.2
Immunoglobulin heavy variable 1-62-1 OS=Mus musculus (Mouse) OX=10090 GN=Ighv1-62-1 PE=4 SV=1	Ighv1-62-1	454	449.4	1263.3	227.2	763.3	153.3	1868.9	257.2	576.2	190.3	254.1	183.8
Ig heavy chain V region 1-62-3 OS=Mus musculus (Mouse) OX=10090 GN=Ighv1-62-3 PE=4 SV=2	Ighv1-62-3	148.3	187.5	190	33.3	39	112.3	174.4	125.8	174.6	90.1	206.5	99.9
Ig-like domain-containing protein OS=Mus musculus (Mouse) OX=10090 GN=Ighv1-63 PE=4 SV=1	Ighv1-63	80.5	96.4	46.4	19.3	15.1	54.2	84.6	57.6	55.8	60	55.6	43.9
Ig-like domain-containing protein OS=Mus musculus (Mouse) OX=10090 GN=Ighv1-64 PE=4 SV=1	Ighv1-64	318.8	432	240.2	39.5	73.1	134.7	279.8	142.3	91.7	210.4	192.4	119.4
Ig-like domain-containing protein OS=Mus musculus (Mouse) OX=10090 GN=Ighv1-66 PE=4 SV=1	Ighv1-66	190.4	266.8	162.4	49.3	38.2	165.2	266.7	160.3	134.6	108.9	327.8	126.8
Ig-like domain-containing protein OS=Mus musculus (Mouse) OX=10090 GN=Ighv1-69 PE=4 SV=1	Ighv1-69	1274.6	2032.9	1450.9	267.7	227.3	1438.2	1470.9	2290	1441.8	806.7	1344	921.8
Ig-like domain-containing protein OS=Mus musculus (Mouse) OX=10090 GN=Ighv1-7 PE=4 SV=1	Ighv1-7	111.1	132.8	119.2	23.1	19.7	86.2	87.7	100	76	179.1	107.5	51.6
Ig-like domain-containing protein OS=Mus musculus (Mouse) OX=10090 GN=Ighv1-74 PE=4 SV=1	Ighv1-74	940.5	1169.5	774.7	196.2	199.6	807.1	663.8	570.9	532.2	594.4	769.6	476.9
Ig-like domain-containing protein OS=Mus musculus (Mouse) OX=10090 GN=Ighv1-76 PE=1 SV=1	Ighv1-76	3300.8	2218.7	2397	494.2	533.5	1909	4689.7	2479.1	1877.8	1974.1	2484.7	1843.5
Ig-like domain-containing protein OS=Mus musculus (Mouse) OX=10090 GN=Ighv1-78 PE=1 SV=1	Ighv1-78	195.2	225.2	134.5	17.6	24.9	124.3	154.7	141.9	115.5	104.3	171.5	90.7
Ig-like domain-containing protein OS=Mus musculus (Mouse) OX=10090 GN=Ighv1-80 PE=1 SV=1	Ighv1-80	1217	1279.8	548.6	97.3	179.8	575.6	1611.7	514.6	407.1	738.7	1072.3	411.5
Ig-like domain-containing protein OS=Mus musculus (Mouse) OX=10090 GN=Ighv1-81 PE=4 SV=1	Ighv1-81	715	644.7	537.9	136.6	133.8	784.7	929.4	411	481	882.1	698.6	354.3
Ig-like domain-containing protein OS=Mus musculus (Mouse) OX=10090 GN=Ighv1-82 PE=1 SV=1	Ighv1-82	1076.8	792.3	1132.9	217.4	150.8	2161.1	695	639	671	983.1	1330.3	572.3
Ig-like domain-containing protein OS=Mus musculus (Mouse) OX=10090 GN=Ighv1-85 PE=4 SV=1	Ighv1-85	121.4	98.2	72.9	20.3	22.2	70.6	110.2	69.9	557.7	61.7	174.5	70.9
Ig-like domain-containing protein OS=Mus musculus (Mouse) OX=10090 GN=Ighv1-9 PE=4 SV=1	Ighv1-9	187.9	614	148.8	57.3	34.8	97.1	195	122.4	265.2	96.2	291.3	139.4
Ig-like domain-containing protein OS=Mus musculus (Mouse) OX=10090 GN=Ighv2-5 PE=4 SV=1	Ighv2-5	903.4	696.5	878.4	376.2	179.4	633.7	780	724.4	976.8	393.6	1001.4	1003.5
Ig-like domain-containing protein OS=Mus musculus (Mouse) OX=10090 GN=Ighv2-9-1 PE=4 SV=1	Ighv2-9-1	303.5	403	347.5	391.9	240.9	871.8	411.7	261.1	295.2	165.9	1366	251.2
Ig heavy chain V region 3-6 OS=Mus musculus (Mouse) OX=10090 GN=Ighv3-6 PE=1 SV=1	Ighv3-6	476.7	509.7	588.8	80.6	94.3	291.6	392.3	359.1	265.4	219.8	439.7	265.1
Ig-like domain-containing protein OS=Mus musculus (Mouse) OX=10090 GN=Ighv4-1 PE=1 SV=7	Ighv4-1	1924.4	1648	2909.9	1032.6	789.6	2452.5	2229.3	1971.4	2287.5	2035	2743.1	1694.2
Ig-like domain-containing protein OS=Mus musculus (Mouse) OX=10090 GN=Ighv5-12 PE=4 SV=1	Ighv5-12	241.6	217.6	241.6	43.1	42	118	174.2	281.9	170.1	126.8	141.9	127
Ig-like domain-containing protein OS=Mus musculus (Mouse) OX=10090 GN=Ighv5-16 PE=1 SV=1	Ighv5-16	808.1	645.6	891.7	212.6	135.5	503.6	611.6	613.4	776.5	571.3	902.4	465.2
Ig-like domain-containing protein OS=Mus musculus (Mouse) OX=10090 GN=Ighv5-17 PE=1 SV=1	Ighv5-17	316.8	298.8	315.8	54.4	52.7	159.3	200.3	482.5	244	197.9	348.4	193.4
Ig-like domain-containing protein OS=Mus musculus (Mouse) OX=10090 GN=Ighv5-4 PE=4 SV=1	Ighv5-4	193.9	148.2	156.3	26	42.1	129.7	153.4	198.9	203.3	120.8	155.6	128.3
Ig-like domain-containing protein OS=Mus musculus (Mouse) OX=10090 GN=Ighv5-6 PE=4 SV=1	Ighv5-6	406.4	439.9	405.8	66.8	114.5	276.7	2355.3	342.6	304.8	163.1	309.7	316.2
Ig-like domain-containing protein OS=Mus musculus (Mouse) OX=10090 GN=Ighv6-3 PE=4 SV=7	Ighv6-3	3193.4	3830.9	4323.8	857.3	864.3	4488.5	2908.9	3451.4	2588.3	6048.7	3125.4	2416
Ig-like domain-containing protein OS=Mus musculus (Mouse) OX=10090 GN=Ighv6-5 PE=4 SV=1	Ighv6-5	1155.5	1031.8	1616	264.2	252.3	1227.8	918.5	1023.6	773.1	1146.5	1191.9	741.3
Ig-like domain-containing protein OS=Mus musculus (Mouse) OX=10090 GN=Ighv6-6 PE=4 SV=1	Ighv6-6	1409.5	1282.1	1792.7	280.8	306.8	986	1200.1	938.4	704.5	1131.4	1602.4	1028.2
Ig-like domain-containing protein OS=Mus musculus (Mouse) OX=10090 GN=Ighv6-7 PE=4 SV=1	Ighv6-7	1886.9	2485.5	2536.7	580.4	555.4	2728.9	1869.5	2193.6	1510.9	2973.1	2055.6	1472.9
Ig-like domain-containing protein OS=Mus musculus (Mouse) OX=10090 GN=Ighv7-1 PE=1 SV=2	Ighv7-1	3708.7	3133.6	3823	377.1	894.4	2627.6	1428.9	1866.6	1829.9	2193.9	4278.7	1772.5
Ig-like domain-containing protein OS=Mus musculus (Mouse) OX=10090 GN=Ighv7-2 PE=4 SV=1	Ighv7-2	389.5	211.4	645.7	61.4	39.6	312.8	134	160.3	89.6	418.6	304	222.4
Ig-like domain-containing protein OS=Mus musculus (Mouse) OX=10090 GN=Ighv7-3 PE=4 SV=2	Ighv7-3	1281	917.7	2640.8	353.9	193.8	1269.1	603.8	591.1	457.4	1245.9	1384.7	1013.5
Ig-like domain-containing protein OS=Mus musculus (Mouse) OX=10090 GN=Ighv9-1 PE=4 SV=1	Ighv9-1	327.7	247.2	264.1	51.4	57.7	214.8	231.3	132.5	118.4	243.6	228.1	130.2
Ig-like domain-containing protein OS=Mus musculus (Mouse) OX=10090 GN=Ighv9-2 PE=4 SV=1	Ighv9-2	220.9	197.3	268.6	39.4	29.6	106.4	155.3	134.5	113.8	186.1	145.3	128
Ig-like domain-containing protein OS=Mus musculus (Mouse) OX=10090 GN=Ighv9-3 PE=1 SV=1	Ighv9-3	782.3	996.8	721	153.6	120.2	469.7	970.2	1226.2	433.3	390.8	696.5	413.8
Ig-like domain-containing protein OS=Mus musculus (Mouse) OX=10090 GN=Ighv9-4 PE=4 SV=1	Ighv9-4	1130.3	3559.5	1247.4	184.3	151.2	1029	896.4	612.2	1025	863.9	1136.5	505.7
Ig heavy chain V region 108A OS=Mus musculus (Mouse) OX=10090 GN=Igh-VJ558 PE=4 SV=1	Igh-VJ558	785.3	695.9	564.5	142	113.9	418.1	1281.4	475.1	468.5	392.4	753.5	377.5
Ig heavy chain V region 441 OS=Mus musculus (Mouse) OX=10090 GN=MGI:96492 PE=4 SV=1	Igh-J	685	591.4	979.9	360.5	203.5	833.6	721.7	738.3	728.3	691.2	1040.9	599.4
Immunoglobulin J chain OS=Mus musculus (Mouse) OX=10090 GN=Jchain PE=1 SV=4	Jchain	1308.3	1240	913.9	467.3	258.1	833.4	982.1	702.8	956.8	635.4	1529.2	474.8
Immunoglobulin kappa constant OS=Mus musculus (Mouse) OX=10090 GN=Igkc PE=1 SV=2	Igkc	7053.6	8891.2	6642.3	1805.6	1596.3	6241	8751.8	5430.9	6241.7	6150.2	7750.4	4141.8
Ig-like domain-containing protein OS=Mus musculus (Mouse) OX=10090 GN=Igkv10-95 PE=4 SV=7	Igkv10-9	35.6	29.1	29.6	5.9	5.6	21.6	20.9	22.5	12.8	18	28.6	23.5
Ig-like domain-containing protein OS=Mus musculus (Mouse) OX=10090 GN=Igkv1-117 PE=4 SV=2	Igkv1-117	950.2	525.5	602.5	97.9	75.4	532.9	356.2	510	418.3	621.2	505.7	343.1
Ig-like domain-containing protein OS=Mus musculus (Mouse) OX=10090 GN=Igkv1-135 PE=4 SV=1	Igkv1-135	3827.3	2532.2	3580.7	648.6	614.8	3688.7	2136.7	3339.5	2862.5	2268.5	3021.6	1883.4
Ig kappa chain V-V region K2 OS=Mus musculus (Mouse) OX=10090 GN=ENSMUSG00000095007 PE=1 SV=1	Igkv12-41	1062.6	2383.2	922.1	961.5	377.1	864.4	1179	825	664.5	996.3	2446	594.5
Ig-like domain-containing protein OS=Mus musculus (Mouse) OX=10090 GN=Igkv12-44 PE=4 SV=2	Igkv12-44	1648.5	1632.3	1751.7	263.4	431.6	8175.2	951.2	1210.3	1128	950.8	1758.5	1174.3
Ig-like domain-containing protein OS=Mus musculus (Mouse) OX=10090 GN=Igkv12-46 PE=1 SV=2	Igkv12-46	401.8	1449.4	354.9	686.1	227.6	476.6	589.3	362.4	208.5	764.6	545.3	240.9
Ig-like domain-containing protein OS=Mus musculus (Mouse) OX=10090 GN=Igkv12-89 PE=4 SV=7	Igkv12-89	86.5	64.1	61.2	15.8	13.5	35.8	54.8	41	33.4	46.5	49.4	41.3
Ig-like domain-containing protein OS=Mus musculus (Mouse) OX=10090 GN=Igkv12-98 PE=4 SV=7	Igkv12-9	89.3	125.1	73.9	26.8	45.8	88.1	531.1	85.3	69.9	47.5	128.1	94.4
Ig-like domain-containing protein OS=Mus musculus (Mouse) OX=10090 GN=Igkv1-35 PE=4 SV=7	Igkv1-35	343.2	345.7	361.9	68.2	56.7	243.2	293.4	319.6	296.1	178.3	401.3	185.3
Ig-like domain-containing protein OS=Mus musculus (Mouse) OX=10090 GN=Igkv13-84 PE=4 SV=2	Igkv13-84	768.6	944.4	859.3	100.8	158.1	485.1	816.4	555.2	486.1	493.1	454.5	532.6
Ig-like domain-containing protein OS=Mus musculus (Mouse) OX=10090 GN=Igkv13-85 PE=4 SV=5	Igkv13-85	209.6	161.4	121.3	17.2	24.9	76.3	207.1	119	77.6	66.9	184.9	111.6
Ig-like domain-containing protein OS=Mus musculus (Mouse) OX=10090 GN=Igkv14-100 PE=4 SV=7	Igkv14-100	315.5	265.6	211.3	28.6	36.7	136.7	195.5	193	168.5	140.2	204.7	191
Ig-like domain-containing protein OS=Mus musculus (Mouse) OX=10090 GN=Igkv14-111 PE=4 SV=2	Igkv14-111	928.8	976.5	1032.2	163	269.8	969.7	681.2	1145.5	716.7	527.9	853.7	725.9
Ig-like domain-containing protein OS=Mus musculus (Mouse) OX=10090 GN=Igkv14-126 PE=4 SV=7	Igkv14-126	275.2	311.7	420.2	57.8	66.5	291.7	293.5	404	289.5	297.7	320.1	234.7
Ig-like domain-containing protein OS=Mus musculus (Mouse) OX=10090 GN=Igkv15-103 PE=4 SV=2	Igkv15-103	678.4	483.6	792.4	113.9	161.3	559.8	308.1	369.6	464	405.2	1003.4	540.7
Ig-like domain-containing protein OS=Mus musculus (Mouse) OX=10090 GN=Igkv16-104 PE=4 SV=1	Igkv16-104	340.6	391.7	322.6	34.3	77.6	295.4	210.9	250.7	286.5	147.3	359.1	234.1
Ig-like domain-containing protein OS=Mus musculus (Mouse) OX=10090 GN=Igkv17-127 PE=4 SV=7	Igkv17-127	469.6	518	494.1	91.7	88.8	255.8	270.5	341.7	256.3	260	394.6	320.4
Ig-like domain-containing protein OS=Mus musculus (Mouse) OX=10090 GN=Igkv1-88 PE=4 SV=2	Igkv1-88	1659.6	1323.1	1341.3	223.6	199.9	1319.2	1075.1	1214.8	1056.6	1417.3	1305.3	915.1
Ig-like domain-containing protein OS=Mus musculus (Mouse) OX=10090 GN=Igkv19-93 PE=1 SV=7	Igkv19-9	462.1	640.4	500.2	108.6	94.2	353.5	324.1	299.2	285.2	1721.6	493.8	315.8
Ig-like domain-containing protein OS=Mus musculus (Mouse) OX=10090 GN=Igkv3-3 PE=4 SV=2	Igk-V21	114.7	151.7	100.6	18.6	81.8	84.9	955.5	97	79.3	91.7	142	142.6
Ig kappa chain V-II region VKappa167 OS=Mus musculus (Mouse) OX=10090 GN=Gm5153 PE=4 SV=1	Igkv2-112	454	321.9	260.8	62.8	100.1	228.5	254.9	215.1	3316.3	152.4	402	180.8
Ig-like domain-containing protein OS=Mus musculus (Mouse) OX=10090 GN=Igkv2-137 PE=4 SV=1	Igkv2-137	1033.9	770.7	2428.5	316.7	176.9	741.4	896.4	892.2	714.7	508.6	887.8	809.1
Ig-like domain-containing protein OS=Mus musculus (Mouse) OX=10090 GN=Igkv3-1 PE=1 SV=7	Igkv3-1	91.9	65.7	65.6	15.4	23.4	48.6	92.8	55	58.2	46.1	66.5	43.3
Ig-like domain-containing protein OS=Mus musculus (Mouse) OX=10090 GN=Igkv3-2 PE=4 SV=7	Igkv3-2	511	1138.3	589.8	198.9	270.9	668	940.4	536.3	381	479.2	680.8	376.1
Ig-like domain-containing protein OS=Mus musculus (Mouse) OX=10090 GN=Igkv3-4 PE=4 SV=2	Igkv3-4	244.6	297.8	236.2	51	131.4	172.8	1604.1	171.7	178.4	180.3	289.2	251.3
Ig-like domain-containing protein OS=Mus musculus (Mouse) OX=10090 GN=Igkv3-5 PE=4 SV=2	Igkv3-5	202.3	144.3	193.4	35.2	35.4	115.2	134.1	162	141.7	112.1	215.5	92.5
Ig-like domain-containing protein OS=Mus musculus (Mouse) OX=10090 GN=Igkv3-7 PE=4 SV=7	Igkv3-7	260.2	203.5	145.7	46.5	32.8	109.5	207.5	93.4	74.5	83.2	165.2	126.5
Ig-like domain-containing protein OS=Mus musculus (Mouse) OX=10090 GN=Igkv4-53 PE=1 SV=1	Igkv4-53	1178.7	1830.7	1083.5	214.6	186.1	797.7	752.8	1021.4	873.5	599.5	1647.6	729.1
Ig kappa chain V-VI region NQ2-6.1 OS=Mus musculus (Mouse) OX=10090 GN=MGI:2686370 PE=2 SV=1	Igkv4-55	146.9	360.5	148.8	39	57.9	181.4	541.2	189.6	136.2	205.6	310.5	116
Ig-like domain-containing protein OS=Mus musculus (Mouse) OX=10090 GN=Igkv4-57 PE=4 SV=2	Igkv4-57	727.2	1453.9	612.6	112.7	144.1	555.7	1231.8	808.4	487.3	490.3	948.7	430.1
Ig-like domain-containing protein OS=Mus musculus (Mouse) OX=10090 GN=Igkv4-57-1 PE=4 SV=1	Igkv4-57-1	392.3	604.1	288	53.2	33.8	171.4	255.6	367	199	211.6	242.1	237.3
Ig-like domain-containing protein OS=Mus musculus (Mouse) OX=10090 GN=Igkv4-58 PE=1 SV=1	Igkv4-58	183.4	376.4	212.7	103.1	72.8	196.2	177.8	332.2	115.3	161	190	211.2
Ig-like domain-containing protein OS=Mus musculus (Mouse) OX=10090 GN=Igkv4-63 PE=1 SV=1	Igkv4-63	596.3	1083.1	867	135.7	128.8	437.4	801	513.6	520	570.3	665.9	497.7
Ig-like domain-containing protein OS=Mus musculus (Mouse) OX=10090 GN=Igkv4-70 PE=4 SV=1	Igkv4-70	474.1	1302.2	411.1	125.1	153.7	452.6	1644.2	314.4	441.6	560.6	1919.3	372.8
Ig-like domain-containing protein OS=Mus musculus (Mouse) OX=10090 GN=Igkv4-72 PE=4 SV=1	Igkv4-72	334.9	849.8	324.6	59.5	110.3	384.3	976.2	441.4	288.3	278.7	706.6	192.8
Ig-like domain-containing protein OS=Mus musculus (Mouse) OX=10090 GN=Igkv4-80 PE=4 SV=2	Igkv4-80	281.7	200.1	207.5	17	20.5	72.7	156.1	135.2	155.4	88.7	112.4	100.5
Ig-like domain-containing protein OS=Mus musculus (Mouse) OX=10090 GN=Igkv4-81 PE=4 SV=7	Igkv4-81	84.6	225.9	140	20.3	15.7	68.7	112.8	87.5	81.7	111.3	93.4	85.5
Ig-like domain-containing protein OS=Mus musculus (Mouse) OX=10090 GN=Igkv4-86 PE=4 SV=1	Igkv4-86	376.9	533.1	379	64.3	71.8	289	566.6	241.5	403.8	309.4	653.1	242.2
Ig-like domain-containing protein OS=Mus musculus (Mouse) OX=10090 GN=Igkv4-91 PE=4 SV=2	Igkv4-91	68.5	104.6	98.6	12.9	24.7	75.2	61.7	74.4	52.3	39.7	88.5	80.7
Ig-like domain-containing protein OS=Mus musculus (Mouse) OX=10090 GN=Igkv5-39 PE=1 SV=7	Igkv5-39	1391.9	1790.4	1368	300.2	305.8	890	4923.3	1298	2009.5	614.3	1708.6	883.7
Ig-like domain-containing protein OS=Mus musculus (Mouse) OX=10090 GN=Igkv5-43 PE=1 SV=1	Igkv5-43	355	432.2	370	104.5	79.2	481.7	339.7	215.1	330.3	302.5	443.4	287.1
Ig-like domain-containing protein OS=Mus musculus (Mouse) OX=10090 GN=Igkv5-45 PE=4 SV=1	Igkv5-45	471.8	642.1	404.1	68.4	90.5	309.6	822.8	376.4	438.8	170.4	422.5	224
Ig kappa chain V-V region L7 OS=Mus musculus (Mouse) OX=10090 GN=Gm10881 PE=1 SV=1	Igkv5-48	99	77.5	114	13.8	21.2	109.4	60.8	61.7	56.5	71.6	89.6	64.1
Ig-like domain-containing protein OS=Mus musculus (Mouse) OX=10090 GN=Igkv6-13 PE=1 SV=7	Igkv6-13	704.5	1344.5	630	461.4	242.8	663.3	374	450.6	357.1	535.6	664.9	418.4
Ig-like domain-containing protein OS=Mus musculus (Mouse) OX=10090 GN=Igkv6-14 PE=4 SV=2	Igkv6-14	1052.5	1552.9	836	349.5	260.7	548	810	781.9	548.1	618.6	967.2	580.8
Ig-like domain-containing protein OS=Mus musculus (Mouse) OX=10090 GN=Igkv6-15 PE=1 SV=2	Igkv6-15	259.3	679.8	220.7	184.7	81.4	194.2	199.2	174.1	153.1	177.3	273.9	175.6
Ig-like domain-containing protein OS=Mus musculus (Mouse) OX=10090 GN=Igkv6-23 PE=4 SV=2	Igkv6-23	471.5	550.3	501.9	138.2	38.2	210	335.6	209.1	255.8	215	333.2	387.4
Ig-like domain-containing protein OS=Mus musculus (Mouse) OX=10090 GN=Igkv6-32 PE=4 SV=2	Igkv6-32	210.2	217.3	237.7	47.6	63.1	109.8	428.7	141.6	373.8	104.4	218	147.2
Ig-like domain-containing protein OS=Mus musculus (Mouse) OX=10090 GN=Igkv8-19 PE=1 SV=2	Igkv8-19	879.1	651.2	744.2	122.6	168.1	536.2	592.1	570	563.2	725.3	708.1	451.7
Ig-like domain-containing protein OS=Mus musculus (Mouse) OX=10090 GN=Igkv8-21 PE=1 SV=2	Igkv8-21	111.8	230.2	211.3	19.7	29.2	56.6	412.2	356.2	128.2	46.7	117.1	170.8
Ig-like domain-containing protein OS=Mus musculus (Mouse) OX=10090 GN=Igkv8-24 PE=4 SV=2	Igkv8-24	1044.3	1310.4	1014.1	301.3	248.1	567.2	856.3	833.2	636	691.1	970.7	473.2
Ig-like domain-containing protein OS=Mus musculus (Mouse) OX=10090 GN=Igkv8-27 PE=4 SV=1	Igkv8-27	1028	947.7	943.8	256.1	143.7	666.9	704.9	750.2	715	589.6	1267.2	713.6
Ig-like domain-containing protein OS=Mus musculus (Mouse) OX=10090 GN=Igkv8-28 PE=1 SV=7	Igkv8-28	1641.5	1130.7	1499	415.9	320.8	1577.8	1961.9	1649	1134.8	1193.2	1193.3	926.8
Ig-like domain-containing protein OS=Mus musculus (Mouse) OX=10090 GN=Igkv8-30 PE=4 SV=2	Igkv8-30	2282.6	1520.3	1697.1	461.9	404	2579.4	3236.8	1545.2	1221.3	2504.9	1738.8	1036.5
Ig-like domain-containing protein OS=Mus musculus (Mouse) OX=10090 GN=Igkv9-123 PE=4 SV=2	Igkv9-123	94.9	166.5	70.6	4.2	16.1	43.3	141.7	105.2	53.7	33.3	47.4	65.8
Ig-like domain-containing protein OS=Mus musculus (Mouse) OX=10090 GN=Igkv9-124 PE=1 SV=7	Igkv9-124	1445.9	1406	1621.5	213.1	462.1	1731.6	1271.6	707.3	781.2	829.6	834.1	655.4
Ig-like domain-containing protein OS=Mus musculus (Mouse) OX=10090 GN=Iglc1 PE=4 SV=1	Iglc1	3157	2108.8	3244.8	657.3	799.2	2427.3	3463.6	1741.6	2371.4	1903.9	2769.8	1616.8
Ig lambda-2 chain C region OS=Mus musculus (Mouse) OX=10090 GN=Iglc2 PE=1 SV=1	Iglc2	1078.2	754.1	971.7	157.2	166.1	974.8	464.6	606.9	680.7	862.9	1121.1	531.4
Ig lambda-3 chain C region OS=Mus musculus (Mouse) OX=10090 GN=Iglc3 PE=1 SV=1	Iglc3	777.9	595.6	750.9	125.7	128.9	811.6	345.6	479.3	543.8	526.7	934.6	408.1
Ig-like domain-containing protein OS=Mus musculus (Mouse) OX=10090 GN=Iglv1 PE=4 SV=1	Iglv1	1236.9	710.2	1201.3	223.4	294	1019.6	1113.1	794.5	891.7	910.1	1165.4	684
Ig lambda-2 chain V region OS=Mus musculus (Mouse) OX=10090 GN=ENSMUSG00000076940 PE=3 SV=1	Iglv2	1356.9	804.3	1280.1	236	313.4	1071.8	1181.8	862.1	933.2	1001.4	1237.2	736.4
Ig-like domain-containing protein OS=Mus musculus (Mouse) OX=10090 GN=Iglv3 PE=4 SV=1	Iglv3	77.8	104.9	129.5	30.6	23.8	76.5	89.6	87.8	153	52.7	362.6	410.6
Interleukin-1 receptor accessory protein OS=Mus musculus (Mouse) OX=10090 GN=Il1rap PE=1 SV=1	Il1rap	96.5	63.7	113.4	88.3	20.8	36.8	52.4	46.3	67.3	60.6	71.1	112.5
Integrin alpha-IIb OS=Mus musculus (Mouse) OX=10090 GN=Itga2b PE=1 SV=2	Itga2b	497.7	430.4	335	71.2	97	367.8	371.1	411.7	289.4	261	570.9	334
Integrin beta-1 OS=Mus musculus (Mouse) OX=10090 GN=Itgb1 PE=1 SV=1	Itgb1	197	193.1	124.8	18	36	102.4	137.2	153.7	127	120.6	196.6	157.5
Integrin beta-3 OS=Mus musculus (Mouse) OX=10090 GN=Itgb3 PE=1 SV=2	Itgb3	82.1	90.6	74.6	16.6	22	67.9	65	82.7	68.1	52.2	137.4	70.9
Inter-alpha-trypsin inhibitor heavy chain H1 OS=Mus musculus (Mouse) OX=10090 GN=Itih1 PE=1 SV=2	Itih1	11567.1	8208.6	6526	687.5	1179.9	5384.1	5811.8	6654.4	7493.9	5529.2	8010.9	6148
Inter-alpha-trypsin inhibitor heavy chain H2 OS=Mus musculus (Mouse) OX=10090 GN=Itih2 PE=1 SV=1	Itih2	9524	6944.4	5123.3	950.2	1342.4	4892.5	4788.7	6057.7	6364.2	5270.6	6865.9	5661.2
Inter-alpha-trypsin inhibitor heavy chain H3 OS=Mus musculus (Mouse) OX=10090 GN=Itih3 PE=1 SV=3	Itih3	8928.9	7342.1	4186.2	446.7	756.2	2250.5	5604.7	4413.8	3983.2	2599.8	3204.3	2479.2
Inter alpha-trypsin inhibitor, heavy chain 4 OS=Mus musculus (Mouse) OX=10090 GN=Itih4 PE=1 SV=2	Itih4	37211.9	19739.2	12929.1	1203.3	2184.7	5723.6	12736	12919.9	10068.1	8688.6	11064.7	8399.5
Junction plakoglobin OS=Mus musculus (Mouse) OX=10090 GN=Jup PE=1 SV=3	Jup	3443.3	3592.9	4208.2	1250.9	1110.1	2377.2	3758.5	2296.9	2115.1	2078.4	6613.4	2520.9
Plasma kallikrein OS=Mus musculus (Mouse) OX=10090 GN=Klkb1 PE=1 SV=2	Klkb1	1421.8	1084	1089.4	222.4	217.8	674.9	972.4	863.9	1213.6	813.7	1494.9	2982.5
Kininogen-1 OS=Mus musculus (Mouse) OX=10090 GN=Kng1 PE=1 SV=1	Kng1	5209.4	3673	3278.2	320	538.1	1665.9	2710.8	2594.9	3815.5	2333.8	3053.7	4026.8
Keratin, type II cytoskeletal 2 oral OS=Mus musculus (Mouse) OX=10090 GN=Krt76 PE=1 SV=1	Krt76	657	638.4	665.2	340.8	269.3	619.5	889.7	403.7	399.9	1003.9	723.7	484
IF rod domain-containing protein OS=Mus musculus (Mouse) OX=10090 GN=Krt90 PE=1 SV=1	Krt90	250.6	257.9	241.3	114.6	90.4	192.4	323.3	166.2	114.4	146.9	271.3	163.7
Laminin subunit beta-3 OS=Mus musculus (Mouse) OX=10090 GN=Lamb3 PE=1 SV=2	Lamb3	558	414.6	293.5	39	56.4	214.2	417.1	347	323	253.7	455.6	443.8
Laminin subunit gamma-1 OS=Mus musculus (Mouse) OX=10090 GN=Lamc1 PE=1 SV=2	Lamc1	563.5	492.7	355.9	71.8	85.9	397.8	377.7	369.1	236.7	238.4	368.4	249.1
Lipopolysaccharide-binding protein OS=Mus musculus (Mouse) OX=10090 GN=Lbp PE=1 SV=2	Lbp	297.7	236.6	173.3	24.8	20.4	92.4	183.3	179.5	103.7	115.1	149.7	101.3
Phosphatidylcholine-sterol acyltransferase OS=Mus musculus (Mouse) OX=10090 GN=Lcat PE=1 SV=2	Lcat	824.4	793.5	398.1	86.9	108.1	292.1	528.9	403.2	344.3	274.9	490.5	397.9
Galectin-3-binding protein OS=Mus musculus (Mouse) OX=10090 GN=Lgals3bp PE=1 SV=1	Lgals3bp	854.3	784.7	620.9	152.2	140.5	498.3	491.2	673.9	474.1	445.3	755.7	447.1
Leukemia inhibitory factor receptor OS=Mus musculus (Mouse) OX=10090 GN=Lifr PE=1 SV=1	Lifr	186	170.4	127.5	34.4	31.4	97.4	134.1	120.4	131.5	114.9	150.6	179.2
Prelamin-A/C OS=Mus musculus (Mouse) OX=10090 GN=Lmna PE=1 SV=2	Lmna	247.6	333.7	210.3	115.9	62.7	147.6	207.1	161.8	174.1	143.8	773.2	130.7
LRRCT domain-containing protein OS=Mus musculus (Mouse) OX=10090 GN=Lrg1 PE=1 SV=1	Lrg1	1119.3	643.5	567.3	118.1	266.1	240.9	732.6	497.3	381.1	285.9	543.4	527
Prolow-density lipoprotein receptor-related protein 1 OS=Mus musculus (Mouse) OX=10090 GN=Lrp1 PE=1 SV=1	Lrp1	1377.4	1085.4	972	152.6	183.7	596.7	813.4	857.2	704.2	741.3	1002.8	753.6
Lumican OS=Mus musculus (Mouse) OX=10090 GN=Lum PE=1 SV=2	Lum	316.9	193	225.7	241.7	96.7	87.3	156.7	93.4	165.1	68	219	175.4
Lysozyme C-1 OS=Mus musculus (Mouse) OX=10090 GN=Lyz1 PE=1 SV=1	Lyz1	448.2	532.7	503.3	228.3	170.1	254.3	765.7	256.2	265.1	258.7	792.8	325.4
Mannan-binding lectin serine protease 1 OS=Mus musculus (Mouse) OX=10090 GN=Masp1 PE=1 SV=2	Masp1	987.7	730.6	721.8	121.4	109.6	338.4	525.1	537.3	518.1	523.3	593	448.8
Mannan-binding lectin serine protease 2 OS=Mus musculus (Mouse) OX=10090 GN=Masp2 PE=1 SV=1	Masp2	750.6	770	466.8	63	98.3	307	437.4	483.4	438	317.2	490.1	372.1
Mannose-binding protein A OS=Mus musculus (Mouse) OX=10090 GN=Mbl1 PE=1 SV=1	Mbl1	8184.9	6511	7961.2	479.8	912.9	3366.6	4003.6	4230.7	4207.7	7104.8	4464.1	3530.4
Mannose-binding protein C OS=Mus musculus (Mouse) OX=10090 GN=Mbl2 PE=1 SV=2	Mbl2	10445.2	6843.7	12787.7	1029	1028.3	4683.7	4653	5571.8	5006.5	6752.9	6167.1	4379.2
Maltase-glucoamylase OS=Mus musculus (Mouse) OX=10090 GN=Mgam PE=1 SV=1	Mgam	523	412	437.8	147	122.5	263.7	420.7	325.3	451.1	247.3	547.9	901.1
Multimerin-1 OS=Mus musculus (Mouse) OX=10090 GN=Mmrn1 PE=1 SV=2	Mmrn1	1068.8	1121.6	610.6	120.9	141.5	474.3	729	818.9	600	351.7	735.6	432.7
Murinoglobulin-1 OS=Mus musculus (Mouse) OX=10090 GN=Mug1 PE=1 SV=3	Mug1	26759.9	21073	16656	2210.7	2996.3	9517.8	16934.8	15506.4	17844.5	22049.2	28913.5	44592
Murinoglobulin-2 OS=Mus musculus (Mouse) OX=10090 GN=Mug2 PE=1 SV=2	Mug2	13516	10649.5	8231.9	1314.3	1485	4714.3	8385.6	7951.8	9274	11016.4	15000.4	22837.8
Major urinary protein 2 OS=Mus musculus (Mouse) OX=10090 GN=Mup2 PE=1 SV=1	Mup2	712.7	256.3	228.3	193.1	117	116.8	300	133.8	157.1	97.1	306.1	149.3
Major urinary protein 4 OS=Mus musculus (Mouse) OX=10090 GN=Mup4 PE=1 SV=1	Mup4	207.5	97.8	69.7	48.4	20.4	66.3	88.5	48.2	76.9	40	121.4	101.8
Lipocln_cytosolic_FA-bd_dom domain-containing protein OS=Mus musculus (Mouse) OX=10090 GN=Mup8 PE=3 SV=2	Mup8	482.4	176.1	160.6	179.5	97.4	79.9	201.8	82.9	104.5	65.5	223.1	101.7
Myosin-10 OS=Mus musculus (Mouse) OX=10090 GN=Myh10 PE=1 SV=2	Myh10	352.4	250	222.2	36.8	96.8	278.3	225.3	142.9	191.9	158.6	225.3	547.5
Myosin-11 OS=Mus musculus (Mouse) OX=10090 GN=Myh11 PE=1 SV=1	Myh11	553.5	305.5	316.1	63.2	157.4	288.6	327.2	262.8	286	329.5	336.6	366
Myosin-14 OS=Mus musculus (Mouse) OX=10090 GN=Myh14 PE=1 SV=1	Myh14	302.8	127.8	152	26	95.7	160.4	169.8	119.2	139.1	173.6	153.7	205.5
Myosin-9 OS=Mus musculus (Mouse) OX=10090 GN=Myh9 PE=1 SV=4	Myh9	2907.1	1655	1762.1	315.7	875.1	1677.7	1698.3	1375.3	1508.6	1598.8	1746.2	2208.1
NF-kappa-B inhibitor zeta OS=Mus musculus (Mouse) OX=10090 GN=Nfkbiz PE=1 SV=1	Nfkbiz	710.2	465.5	314	9.5	42.1	123.6	492.7	324.7	175.8	188.3	178.6	81.8
Alpha-1-acid glycoprotein 1 OS=Mus musculus (Mouse) OX=10090 GN=Orm1 PE=1 SV=1	Orm1	2900.5	2003.9	2122.8	511.5	1073.7	668.1	2140.8	648	1052	473.6	800.6	608.3
Alpha-1-acid glycoprotein 2 OS=Mus musculus (Mouse) OX=10090 GN=Orm2 PE=1 SV=1	Orm2	148.6	42.1	48	4.2	11.3	26.1	47.2	41.5	22.9	53.2	30.4	24.5
Alpha-1-acid glycoprotein 3 OS=Mus musculus (Mouse) OX=10090 GN=Orm3 PE=3 SV=1	Orm3	578.2	394.6	366.6	80.8	143.7	127.5	402.6	168.7	190.8	127.5	178.5	167.5
Prenylcysteine oxidase OS=Mus musculus (Mouse) OX=10090 GN=Pcyox1 PE=1 SV=1	Pcyox1	226.9	212.1	126	17.7	23.5	92.2	195.1	138.6	81.4	90.9	118.1	100.7
Platelet factor 4 OS=Mus musculus (Mouse) OX=10090 GN=Pf4 PE=1 SV=1	Pf4	882.2	459.4	465.6	68.2	124.2	973.7	382.8	375.1	691.6	361.3	739.1	407
N-acetylmuramoyl-L-alanine amidase OS=Mus musculus (Mouse) OX=10090 GN=Pglyrp2 PE=1 SV=1	Pglyrp2	147.5	101.3	90.8	10.9	13.5	53.1	95.7	89.3	73.1	63.8	82.2	69.9
Polymeric immunoglobulin receptor OS=Mus musculus (Mouse) OX=10090 GN=Pigr PE=1 SV=1	Pigr	337.8	257.4	318.3	175	46.4	158.1	214.1	197.2	178.5	181.3	307.8	152.9
Pyruvate kinase PKM OS=Mus musculus (Mouse) OX=10090 GN=Pkm PE=1 SV=4	Pkm	573.4	429.7	349.9	89.6	89	318.6	430	606.4	538.3	313.7	641	1056.3
Plakophilin-1 OS=Mus musculus (Mouse) OX=10090 GN=Pkp1 PE=1 SV=1	Pkp1	120.9	165.2	130.5	90.2	71.4	122	187.4	112.8	125.2	77.9	569.9	416.3
Phospholipase B-like 1 OS=Mus musculus (Mouse) OX=10090 GN=Plbd1 PE=1 SV=1	Plbd1	49	44.6	35.1	8.1	8.6	27.9	32.4	32.7	25.1	20.9	41.1	18.9
Plasminogen OS=Mus musculus (Mouse) OX=10090 GN=Plg PE=1 SV=3	Plg	7191.5	4085.1	4802.3	282	418.6	1339.6	1813.2	2383.3	3560.6	5754.4	2815.6	4747.1
Procollagen-lysine,2-oxoglutarate 5-dioxygenase 1 OS=Mus musculus (Mouse) OX=10090 GN=Plod1 PE=1 SV=1	Plod1	89.4	83.6	54.7	6.6	11.3	45.6	54.3	68.4	56.7	33.2	74.4	51.6
Phospholipid transfer protein OS=Mus musculus (Mouse) OX=10090 GN=Pltp PE=1 SV=1	Pltp	1194.1	936.4	596.2	70.1	120	353.1	804.8	724.3	602.7	535.6	857.2	761.8
Serum paraoxonase/arylesterase 1 OS=Mus musculus (Mouse) OX=10090 GN=Pon1 PE=1 SV=2	Pon1	1585.5	1014.8	521.1	87.4	144.3	362.8	801.6	954.7	1053.6	619.3	1454	1840.8
Periostin OS=Mus musculus (Mouse) OX=10090 GN=Postn PE=1 SV=2	Postn	1433.1	918.1	633.9	100	157.5	511.1	780.3	851.8	541.4	643.8	803.4	535.9
Peptidyl-prolyl cis-trans isomerase A OS=Mus musculus (Mouse) OX=10090 GN=Ppia PE=1 SV=2	Ppia	176.4	200.8	160.7	54.1	50.8	181.3	166.8	132.4	114.9	94.9	259	148.1
Peptidyl-prolyl cis-trans isomerase C OS=Mus musculus (Mouse) OX=10090 GN=Ppic PE=1 SV=1	Ppic	66.9	51.8	40	5.7	9.2	23.8	45.4	46.4	26.7	24.4	51.8	37.8
Peroxiredoxin-1 OS=Mus musculus (Mouse) OX=10090 GN=Prdx1 PE=1 SV=1	Prdx1	238.1	212.4	200.7	94.8	80.7	178.8	179.4	139.7	106.8	145.8	339.9	151.2
Peroxiredoxin-2 OS=Mus musculus (Mouse) OX=10090 GN=Prdx2 PE=1 SV=3	Prdx2	226.7	131.3	237	93.5	51.4	91.5	86.7	68	86.2	124.2	154.6	135
Proteoglycan 4 OS=Mus musculus (Mouse) OX=10090 GN=Prg4 PE=1 SV=2	Prg4	2200	2002.1	813.2	119.5	162.8	382.4	1664.6	1001	605.5	329.7	575.5	421.7
Vitamin K-dependent protein C OS=Mus musculus (Mouse) OX=10090 GN=Proc PE=1 SV=2	Proc	873.3	789.1	553.3	72.4	101.9	281	650.4	470.1	510.5	380.2	615.9	669.9
Vitamin K-dependent protein S OS=Mus musculus (Mouse) OX=10090 GN=Pros1 PE=2 SV=1	Pros1	572.5	379.4	286.1	30.1	49.4	161.6	288.6	308.5	253.5	237.2	297.7	248.7
Vitamin K-dependent protein Z OS=Mus musculus (Mouse) OX=10090 GN=Proz PE=1 SV=1	Proz	617.6	497.8	383.1	45.2	66.5	227.9	271	281.9	273.8	265.2	458.2	373.1
Proteasome subunit alpha type-1 OS=Mus musculus (Mouse) OX=10090 GN=Psma1 PE=1 SV=1	Psma1	698.5	512	412	65.7	90.7	317.2	331.3	375.3	284.2	255.4	527.8	247.2
Proteasome subunit alpha type-2 OS=Mus musculus (Mouse) OX=10090 GN=Psma2 PE=1 SV=3	Psma2	182.6	142.9	134.2	31.5	30.2	73.1	116.6	91.9	89.1	87.7	144.3	102.8
Proteasome subunit alpha type-3 OS=Mus musculus (Mouse) OX=10090 GN=Psma3 PE=1 SV=3	Psma3	1536.4	1233.3	920.4	167.6	192.5	659.6	972.1	903.8	662.4	696	1129.3	615.2
Proteasome subunit alpha type-5 OS=Mus musculus (Mouse) OX=10090 GN=Psma5 PE=1 SV=1	Psma5	41.8	26.9	27.2	8.2	4.9	18.7	25.9	18.5	15.2	16.2	48.1	23.7
Proteasome subunit alpha type-6 OS=Mus musculus (Mouse) OX=10090 GN=Psma6 PE=1 SV=1	Psma6	486.3	387.9	322.8	62.4	69.2	255.1	263	272.5	246.8	217.3	407.7	227.8
Proteasome subunit beta type-4 OS=Mus musculus (Mouse) OX=10090 GN=Psmb4 PE=1 SV=1	Psmb4	171.7	133.4	137	19.8	20.4	56.6	111.4	107.7	104.1	49.4	138.6	53.3
Proteasome subunit beta type-5 OS=Mus musculus (Mouse) OX=10090 GN=Psmb5 PE=1 SV=3	Psmb5	79.2	61.6	57.2	10.4	16.2	38.8	53.7	56.3	40.5	43.7	61.9	37.8
Proteasome subunit beta type-7 OS=Mus musculus (Mouse) OX=10090 GN=Psmb7 PE=1 SV=1	Psmb7	493.1	355.2	343.5	28.9	52.7	175.1	238.1	248	194.2	186.4	339.9	146.4
Proteasome subunit beta type-8 OS=Mus musculus (Mouse) OX=10090 GN=Psmb8 PE=1 SV=2	Psmb8	87	75.1	69.1	28.7	17	41.2	54.3	55.5	47.5	41.6	74.5	52.8
Pentraxin-related protein PTX3 OS=Mus musculus (Mouse) OX=10090 GN=Ptx3 PE=1 SV=2	Ptx3	201.2	190.1	165	52.6	46.6	131.7	173.3	210.8	140	114.3	172.3	140.8
Glycogen phosphorylase, brain form OS=Mus musculus (Mouse) OX=10090 GN=Pygb PE=1 SV=3	Pygb	970.5	765.4	628.5	129.8	196	671.6	788.6	2246.2	2418.5	1206.7	2658.9	3827.3
Glycogen phosphorylase, liver form OS=Mus musculus (Mouse) OX=10090 GN=Pygl PE=1 SV=4	Pygl	783.1	619.9	503.2	123.7	167.7	528.9	652.4	1735.7	1834.2	1005.5	2008.5	2910.5
Glycogen phosphorylase, muscle form OS=Mus musculus (Mouse) OX=10090 GN=Pygm PE=1 SV=3	Pygm	3644.4	3005.1	2480.3	508.3	671.1	2404.7	2893.5	7484.7	7825.5	4030.4	8894.7	12543.8
Pregnancy zone protein OS=Mus musculus (Mouse) OX=10090 GN=Pzp PE=1 SV=3	Pzp	93096.6	62182.2	45798.1	4714.7	8413.7	28914.7	64140.2	58210	53964.6	48731.7	75256.4	82069.1
Sulfhydryl oxidase 1 OS=Mus musculus (Mouse) OX=10090 GN=Qsox1 PE=1 SV=1	Qsox1	305	235.1	177.4	25.5	39.1	120	157.8	169.2	153.3	130.1	151.5	199.2
Ras-related protein Rab-10 OS=Mus musculus (Mouse) OX=10090 GN=Rab10 PE=1 SV=1	Rab10	88.4	87.7	72.3	30.4	40.5	78.1	97.2	60.7	78.2	56.2	121.4	184.3
Ras-related protein Rab-35 OS=Mus musculus (Mouse) OX=10090 GN=Rab35 PE=1 SV=1	Rab35	161.6	101.1	88.9	9.8	27.5	83.9	82	96.4	92.8	66.1	107.4	66.1
Ras-related protein Rap-1b OS=Mus musculus (Mouse) OX=10090 GN=Rap1b PE=1 SV=2	Rap1b	535.7	467.5	440.4	87.7	150.1	407.8	494.7	435.8	408.9	349.7	727.3	421.4
Reelin OS=Mus musculus (Mouse) OX=10090 GN=Reln PE=1 SV=3	Reln	947.9	759.8	651.5	80.1	135.2	490.9	585	534.3	418.8	409.6	545.8	385.1
Rho family-interacting cell polarization regulator 2 OS=Mus musculus (Mouse) OX=10090 GN=Ripor2 PE=1 SV=2	Ripor2	773.2	157.2	93.4	15.6	27.6	590.1	214.5	177.7	133.7	75.2	317.6	383.2
Iporin OS=Mus musculus (Mouse) OX=10090 GN=Rusc2 PE=1 SV=2	Rusc2	228.7	57.6	42.5	8.4	12.1	286.4	66.5	50.3	31.5	26.9	51.6	47.2
Serum amyloid A-1 protein OS=Mus musculus (Mouse) OX=10090 GN=Saa1 PE=1 SV=2	Saa1	2988	1612	421.5	289.3	308.8	221.1	1205.2	489.9	675.6	391.5	428.4	373.8
Serum amyloid A-2 protein OS=Mus musculus (Mouse) OX=10090 GN=Saa2 PE=1 SV=1	Saa2	597.5	431.7	146.1	8.4	16.2	45.7	356.8	77.1	86.1	39.3	76.4	62.3
Serum amyloid A-4 protein OS=Mus musculus (Mouse) OX=10090 GN=Saa4 PE=1 SV=2	Saa4	3828	2212	1224.7	137.9	289.7	678.7	1991.4	1180.6	956.7	960.4	1452.4	1107.2
Protein Z-dependent protease inhibitor OS=Mus musculus (Mouse) OX=10090 GN=Serpina10 PE=1 SV=1	Serpina10	1183.2	799.8	605.7	69.2	175	368.6	797.5	597.4	554.1	331.6	597.8	569.1
Alpha-1-antitrypsin 1-2 OS=Mus musculus (Mouse) OX=10090 GN=Serpina1b PE=1 SV=2	Serpina1b	1461	1166.6	644.2	100	167.2	382.7	1068.3	913.5	917	525.1	908	900.6
Alpha-1-antitrypsin 1-3 OS=Mus musculus (Mouse) OX=10090 GN=Serpina1c PE=1 SV=2	Serpina1c	6229.3	4387.7	2868.9	572.3	700.3	1661.1	4342.6	3376.7	4459.7	2760.6	4251.3	4258.8
Alpha-1-antitrypsin 1-4 OS=Mus musculus (Mouse) OX=10090 GN=Serpina1d PE=1 SV=1	Serpina1d	2142.6	1363.4	1143.5	423.2	457.4	739.1	1409.8	1089.9	1356.7	955.9	1535.7	1573.1
Alpha-1-antitrypsin 1-5 OS=Mus musculus (Mouse) OX=10090 GN=Serpina1e PE=1 SV=1	Serpina1e	11949.1	7606.7	4307.3	802.5	1044.1	2272.9	8073.8	5771.1	6928.9	4796.4	5741.8	5551.1
Serine protease inhibitor A3C OS=Mus musculus (Mouse) OX=10090 GN=Serpina3c PE=2 SV=1	Serpina3c	462.8	336.2	288.1	27.8	51.1	175.2	448.8	290	305.5	203.8	371.8	333.8
Serine protease inhibitor A3F OS=Mus musculus (Mouse) OX=10090 GN=Serpina3f PE=1 SV=3	Serpina3f	1361.3	1307.3	1046.3	435.3	464.5	572.2	1263.4	1262.2	1081	646.2	1114.2	1282.3
Serine protease inhibitor A3G OS=Mus musculus (Mouse) OX=10090 GN=Serpina3g PE=1 SV=2	Serpina3g	687.9	688.4	273	67.4	79.7	170.6	751.4	601	342.4	183.6	352.5	440.8
Serine protease inhibitor A3K OS=Mus musculus (Mouse) OX=10090 GN=Serpina3k PE=1 SV=2	Serpina3k	9590.4	7253.6	7064.8	2359.4	2437.1	3103.6	9499.5	6579.4	6555.3	5158.4	6857.5	8162.5
Serine protease inhibitor A3M OS=Mus musculus (Mouse) OX=10090 GN=Serpina3m PE=1 SV=2	Serpina3m	1098	780.3	682.2	85	154.2	368.5	955.5	707.2	711.3	502.8	944.5	810.1
Serine protease inhibitor A3N OS=Mus musculus (Mouse) OX=10090 GN=Serpina3n PE=1 SV=1	Serpina3n	3416.7	2911.5	1298.6	179.8	279.3	718.3	3154.2	2610.8	1530	1051.4	1478.9	1623.8
Antithrombin-III OS=Mus musculus (Mouse) OX=10090 GN=Serpinc1 PE=1 SV=1	Serpinc1	4826	2295.8	2630.3	301.6	478.7	1238.3	2468.2	1782.7	2440.7	2134.5	2826.7	2977.9
Heparin cofactor 2 OS=Mus musculus (Mouse) OX=10090 GN=Serpind1 PE=1 SV=1	Serpind1	1046.4	774.2	592.8	90.9	139.8	429.9	911.1	589.6	641	447.9	830.4	799.3
Glia-derived nexin OS=Mus musculus (Mouse) OX=10090 GN=Serpine2 PE=1 SV=2	Serpine2	353	255.1	257.7	42.9	81.4	253.4	209.4	222.9	239	163.1	327.2	232.7
Pigment epithelium-derived factor OS=Mus musculus (Mouse) OX=10090 GN=Serpinf1 PE=1 SV=2	Serpinf1	417.9	352.8	219.9	36.7	52.4	124.9	234.9	240.2	212.9	158.8	282	221.9
Alpha-2-antiplasmin OS=Mus musculus (Mouse) OX=10090 GN=Serpinf2 PE=1 SV=1	Serpinf2	3205.1	2268.6	1690.7	174.6	269.9	922.9	1603.6	1791.3	1642.1	1270	2043.9	1615.6
Plasma protease C1 inhibitor OS=Mus musculus (Mouse) OX=10090 GN=Serping1 PE=1 SV=3	Serping1	2637.4	1902.1	1525.4	128.5	248.8	641.9	2041.7	2038.4	1491.8	903.2	1339.6	1278.4
ADP/ATP translocase 1 OS=Mus musculus (Mouse) OX=10090 GN=Slc25a4 PE=1 SV=4	Slc25a4	142.5	82.7	132.5	15.5	32.3	78.1	93.7	57.9	209.7	143.5	152.1	118.9
ADP/ATP translocase 2 OS=Mus musculus (Mouse) OX=10090 GN=Slc25a5 PE=1 SV=3	Slc25a5	83.5	46.2	64.6	8.5	11.2	28.4	53.7	32.7	111.2	64.1	87.9	62
Band 3 anion transport protein OS=Mus musculus (Mouse) OX=10090 GN=Slc4a1 PE=1 SV=1	Slc4a1	79.4	41.9	37.8	10.6	98	44.1	57	34	40.8	61.7	157.9	102.7
SLIT and NTRK-like protein 4 OS=Mus musculus (Mouse) OX=10090 GN=Slitrk4 PE=1 SV=2	Slitrk4	1134.6	509.9	908.8	40.7	114.8	301.3	378.8	651.2	643.7	1194.1	556.1	424.3
STE20-like serine/threonine-protein kinase OS=Mus musculus (Mouse) OX=10090 GN=Slk PE=1 SV=2	Slk	133.2	115.9	135.1	587.1	168.7	118.2	114.2	65.8	96.3	114.8	250.4	120.7
Serglycin OS=Mus musculus (Mouse) OX=10090 GN=Srgn PE=1 SV=1	Srgn	152.1	126.8	89.5	22.4	17.2	78.4	92.7	110.9	99	83.7	197.7	72.7
Transferrin receptor protein 1 OS=Mus musculus (Mouse) OX=10090 GN=Tfrc PE=1 SV=1	Tfrc	1734.1	1489.2	1265.6	235.7	284.1	1147.5	1448.1	1440.9	1099.9	701.5	1214.4	1068.9
Protein-glutamine gamma-glutamyltransferase K OS=Mus musculus (Mouse) OX=10090 GN=Tgm1 PE=1 SV=2	Tgm1	273	257.1	287.9	83.3	66.6	216.9	277	250.4	142.8	126.6	518.2	180.8
Thrombospondin-1 OS=Mus musculus (Mouse) OX=10090 GN=Thbs1 PE=1 SV=1	Thbs1	24026.9	16725.5	20083.5	1242.4	3554.6	10286.3	14615.9	14618.5	12492.9	16265.2	14191.3	11538.9
Thrombospondin-4 OS=Mus musculus (Mouse) OX=10090 GN=Thbs4 PE=1 SV=1	Thbs4	2361	1676.9	1006.6	109.7	378.6	752.8	1214.8	1462.2	1163.8	1006.7	1267.2	810.7
Metalloproteinase inhibitor 3 OS=Mus musculus (Mouse) OX=10090 GN=Timp3 PE=1 SV=1	Timp3	359	152.4	189.9	35.8	50.6	123.5	137.2	124.7	156.8	136.2	196	125.6
Talin-1 OS=Mus musculus (Mouse) OX=10090 GN=Tln1 PE=1 SV=2	Tln1	1282.5	857.5	808.7	143.8	182.9	541.9	743.7	650.1	544.9	619.9	863.7	801.2
Talin-2 OS=Mus musculus (Mouse) OX=10090 GN=Tln2 PE=1 SV=3	Tln2	141.3	90.2	84.4	12.6	22.1	61.5	80.5	79	60.6	46.3	110.1	81.7
Tenascin OS=Mus musculus (Mouse) OX=10090 GN=Tnc PE=1 SV=1	Tnc	4088.8	3508.4	1831	248.1	356.7	1012	2012.3	1843.9	1035.3	1009.1	1539.5	1096.9
Triosephosphate isomerase OS=Mus musculus (Mouse) OX=10090 GN=Tpi1 PE=1 SV=4	Tpi1	80.1	71.4	68.1	17.2	19.9	52.1	65.9	157.1	40.2	42	109.3	63.1
Serotransferrin OS=Mus musculus (Mouse) OX=10090 GN=Tf PE=1 SV=1	Trf	10077.5	5904.5	4214.6	590.3	668.2	1797.7	3823.4	4203.4	7874.9	3769.4	3834.5	7421.5
Peptidase S1 domain-containing protein OS=Mus musculus (Mouse) OX=10090 GN=Try10 PE=1 SV=1	Try10	1329.6	1223.2	1282.8	607.5	504	966.4	1387.4	1047.7	1204.2	662.8	1521.1	1263.9
Titin OS=Mus musculus (Mouse) OX=10090 GN=Ttn PE=1 SV=1	Ttn	498.4	352.7	309.4	94.8	120.9	267.4	297.5	537.6	728.8	772.4	484.3	444.6
Transthyretin OS=Mus musculus (Mouse) OX=10090 GN=Ttr PE=1 SV=1	Ttr	1993.4	1206.4	1389.9	4796	813.3	749.5	972.3	656.9	1339.4	806	2684.2	1739.8
Tubulin alpha-4A chain OS=Mus musculus (Mouse) OX=10090 GN=Tuba4a PE=1 SV=1	Tuba4a	164.8	111.8	117.1	31.6	32	102.7	109.5	114.8	86.2	104.4	138.8	110.8
Tubulin beta-1 chain OS=Mus musculus (Mouse) OX=10090 GN=Tubb1 PE=1 SV=1	Tubb1	104.9	69.4	52.1	10.8	13.8	44.5	59.8	51.9	43.7	46.5	64.6	64.7
Tubulin beta-5 chain OS=Mus musculus (Mouse) OX=10090 GN=Tubb5 PE=1 SV=1	Tubb5	104.3	64.4	51.3	14.8	19.8	55.4	52.5	86.6	42.8	41	64.9	51.2
Polyubiquitin-C OS=Mus musculus (Mouse) OX=10090 GN=Ubc PE=1 SV=2	Ubb	548.7	741.5	609.9	128.2	134.2	424.9	494.1	333.8	304.7	182.8	1327.3	323
Vascular cell adhesion protein 1 OS=Mus musculus (Mouse) OX=10090 GN=Vcam1 PE=1 SV=1	Vcam1	364.3	361.7	155.3	50.5	49.1	110.8	336.7	299	279	119	341.6	368.3
Transitional endoplasmic reticulum ATPase OS=Mus musculus (Mouse) OX=10090 GN=Vcp PE=1 SV=4	Vcp	447.8	278.3	259.6	118.3	109.6	358.4	335.8	203.3	238.7	199.6	326.7	248.1
Voltage-dependent anion-selective channel protein 3 OS=Mus musculus (Mouse) OX=10090 GN=Vdac3 PE=1 SV=1	Vdac3	47.3	29.1	44.7	13.4	11.6	33.7	45.1	26.6	45	38.4	67.6	36.9
Vacuolar protein sorting-associated protein 16 homolog OS=Mus musculus (Mouse) OX=10090 GN=Vps16 PE=1 SV=3	Vps16	206	214	229.3	69.9	62.3	135	259.2	130.5	157.8	103	365.9	187.8
Vitronectin OS=Mus musculus (Mouse) OX=10090 GN=Vtn PE=1 SV=2	Vtn	6522.8	4264.5	3999.8	545	900.8	2347	2770.2	2973.8	2482.2	3267.3	3023.4	2614.4
von Willebrand factor OS=Mus musculus (Mouse) OX=10090 GN=Vwf PE=1 SV=2	Vwf	287.8	222.2	214	30.1	50.3	160.2	203.8	165.4	163.2	146.6	187	146.9
14-3-3 protein theta OS=Mus musculus (Mouse) OX=10090 GN=Ywhaq PE=1 SV=1	Ywhaq	138.9	115.2	104.2	41.4	44.1	90.6	95.4	80.2	84.6	62.2	198.8	89.5
C2H2-type domain-containing protein OS=Mus musculus (Mouse) OX=10090 GN=Zfp839 PE=4 SV=1	Zfp839	436.8	299.3	1102.6	49	55.9	152.1	735.6	194.6	243.9	194.2	310.6	215.6

## Sheet: Sheet1
					X128C_Control_3				128C_Control_3			128C_Control_3	131C_Control_5	127C_Control_7	134N_Control_9	129N_Control_11	132N_Control_13	130N_Control_41	127N_S6h_4	129C_S6h_6	126_S6h_8	130C_S6h_10	131N_S6h_52
					X131C_Control_5				131C_Control_5
					X127C_Control_7				127C_Control_7
					X134N_Control_9				134N_Control_9
					X129N_Control_11				129N_Control_11
					X132N_Control_13				132N_Control_13
					X130N_Control_41				130N_Control_41
					X127N_S6h_4				127N_S6h_4
					X129C_S6h_6				129C_S6h_6
					X126_S6h_8				126_S6h_8
					X130C_S6h_10				130C_S6h_10
					X131N_S6h_52				131N_S6h_52
