# Supplementary material for: Surgical Trauma in Mice Modifies the Content of Circulating Extracellular Vesicles
Source: Front Immunol. 2022 Jan 18;12:824696. doi: 10.3389/fimmu.2021.824696 (PMC8804340; doi:10.3389/fimmu.2021.824696)
Supplement: Supplementary file 4 [file Table_2.xlsx]

## Sheet: data_no duplicates_gene ID revi
MS data from the control and 24, 72 h post- surgery EV samples.
Data are represented as raw protein abundancy values.
S24h, 24 h post-surgery; S72h, 72 h post-surgery.
Description	Gene.Symbol	131C_Control_18	130C_Control_23	127C_Control_24	133N_Control_25	129C_Control_26	131N_S24h_15	128N_S24h_16	132C_S24h_17	132N_S24h_20	129N_S24h_21	128C_S72h_27	130N_S72h_28	127N_S72h_29	133C_S72h_30	126_S72h_31	134N_S72h_32
Inhibitor of carbonic anhydrase OS=Mus musculus (Mouse) OX=10090 GN=Ica PE=1 SV=1	1300017J02Rik	2196.9	3577.4	2968.6	1350.9	1766.8	2509.6	1702	3958.6	2642.4	2395.2	1820.4	1582.7	537.4	1730.5	690.6	1406.1
UPF0500 protein C1orf216 homolog OS=Mus musculus (Mouse) OX=10090 GN=MGI:3609248 PE=2 SV=2	5730409E04Rik	133.8	271.5	102.9	71.2	148.6	153.6	139.2	349.5	206.9	193.6	99	116.1	28.1	119.6	78.6	144.2
Actin, alpha skeletal muscle OS=Mus musculus (Mouse) OX=10090 GN=Acta1 PE=1 SV=1	Acta1	415.8	339.5	303.1	198	392.4	893.8	400.9	892.2	668.9	488.1	420.4	303.4	138	249.7	185.3	364.8
Beta-actin-like protein 2 OS=Mus musculus (Mouse) OX=10090 GN=Actbl2 PE=1 SV=1	Actbl2	444.5	356.7	381.1	197	393.9	383.1	267.4	439.7	357.9	355.3	275.4	182	92.5	186.7	140.3	225.3
Adiponectin OS=Mus musculus (Mouse) OX=10090 GN=Adipoq PE=1 SV=2	Adipoq	1700.6	1697.8	1436.8	588.4	1890	1879.9	829.8	1741.8	1174.4	1070.8	641.9	551.5	263.7	561	334.5	1214.2
Afamin OS=Mus musculus (Mouse) OX=10090 GN=Afm PE=1 SV=2	Afm	314.6	304.2	482.4	266.4	260.1	338.8	321.2	431	359	366.4	258.7	352.3	163.8	379.5	203.3	192.4
Angiotensinogen OS=Mus musculus (Mouse) OX=10090 GN=Agt PE=1 SV=1	Agt	66.4	103.2	182.7	140	73.4	104	114.4	167.4	101.9	106.6	139.5	173.8	54.8	145.6	80.3	74.9
Alpha-2-HS-glycoprotein OS=Mus musculus (Mouse) OX=10090 GN=Ahsg PE=1 SV=1	Ahsg	2566.9	3696.7	4088.8	3224.8	2974	3605.1	3390	6889.6	3999.5	3720.9	3385.7	5275.8	1330.5	5815.1	1979.5	2001.1
Anaphylatoxin-like domain-containing protein OS=Mus musculus (Mouse) OX=10090 GN=AI182371 PE=1 SV=2	AI182371	118.7	141.4	229.4	114.8	148.2	173.3	226.5	193.4	179.8	219.8	151.4	257	69.3	180.5	201.2	114
Albumin OS=Mus musculus (Mouse) OX=10090 GN=Alb PE=1 SV=3	Alb	53312	66226.4	84388.9	52395.2	49166.3	61793.2	70070.3	114546	63313.7	71987.3	36572.3	57197.6	30384.5	64304.7	32587.5	36633.9
Protein AMBP OS=Mus musculus (Mouse) OX=10090 GN=Ambp PE=1 SV=2	Ambp	2244.5	3327.6	2174.5	1635.7	2420.3	3924.6	1942.5	4873.5	3960.1	2944	2298.5	2354.6	759.9	2498.3	1023.5	2166.1
Angiopoietin-1 OS=Mus musculus (Mouse) OX=10090 GN=Angpt1 PE=1 SV=2	Angpt1	431.5	411.4	152.8	338.3	321.1	295.7	196.8	437.5	384.2	306.9	137.8	197.7	73.2	397.3	76.5	400.9
Serum amyloid P-component OS=Mus musculus (Mouse) OX=10090 GN=Apcs PE=1 SV=2	Apcs	1035	1229.6	510.2	461.4	1532.3	5762.7	1581.7	5904.5	2715.4	2330.2	1202.8	1170.6	286.7	680.3	416.3	1027.6
Apolipoprotein A-I OS=Mus musculus (Mouse) OX=10090 GN=Apoa1 PE=1 SV=2	Apoa1	40074.7	57444.9	67597.9	34328.1	32754.1	40427.7	31216.1	63895	47540.3	37762.7	46587	34481.1	12207.7	41853.5	21091.2	24002.9
Apolipoprotein A-II OS=Mus musculus (Mouse) OX=10090 GN=Apoa2 PE=1 SV=2	Apoa2	1342	1868	2202	1556.9	1173.8	983.8	1079.3	2379.2	1776.9	1589	2068.5	1928.1	471	2514.2	1510.6	1074.9
Apolipoprotein A-IV OS=Mus musculus (Mouse) OX=10090 GN=Apoa4 PE=1 SV=3	Apoa4	19136.8	38079.3	22704.8	16053.7	23009.5	14549.7	17704.2	24014.8	23000.3	19331.2	15196	17754.1	5518.2	36442.5	11920.2	17922.6
Apolipoprotein B-100 OS=Mus musculus (Mouse) OX=10090 GN=Apob PE=1 SV=1	Apob	80747.7	59432	34962.2	28687.5	104004	106100	62325.2	111601	82448.4	86055.9	28211.2	33713.3	15528.3	35239.2	21531.1	62258.7
Apolipoprotein C-I OS=Mus musculus (Mouse) OX=10090 GN=Apoc1 PE=1 SV=1	Apoc1	7666.2	12313.1	7118.6	12810.2	13418.9	6049.2	8495.8	10093.3	12405.1	8620.2	6631.5	14706.4	2984.9	26799.9	13732	9624
Apolipoprotein C-II OS=Mus musculus (Mouse) OX=10090 GN=Apoc2 PE=2 SV=1	Apoc2	597.6	670.9	645.3	639.9	988.3	606.1	506.2	807.8	827.4	639.4	504.9	854.6	179.7	1460.8	510.1	720.5
Apolipoprotein C-III OS=Mus musculus (Mouse) OX=10090 GN=Apoc3 PE=1 SV=2	Apoc3	2846.3	4325.7	3049	2840.1	5045.5	3388	3556.3	5183.2	6027.7	4381.5	2536.7	4526.4	941.8	8483.6	3002.1	3824.1
Apolipoprotein C-IV OS=Mus musculus (Mouse) OX=10090 GN=Apoc4 PE=1 SV=1	Apoc4	708.5	1964.5	644.7	1731	3725.5	701.8	1210.3	1845.9	2299.8	1418	907.3	2318.5	202.4	7833.7	763.6	1118.4
Apolipoprotein D OS=Mus musculus (Mouse) OX=10090 GN=Apod PE=1 SV=1	Apod	565.9	545.6	734.9	334.1	393.7	591.3	617.3	663.6	559.3	686.3	478.4	430.1	217.1	377.5	351.5	319.8
Apolipoprotein E OS=Mus musculus (Mouse) OX=10090 GN=Apoe PE=1 SV=2	Apoe	11172.6	17535	7596.5	13894.1	22945.4	13472.8	10262.6	17380.7	16186.3	14132.9	7908.2	11703.7	3278.2	19427.5	5992.4	12100.2
Beta-2-glycoprotein 1 OS=Mus musculus (Mouse) OX=10090 GN=Apoh PE=1 SV=1	Apoh	6002	12681.7	13996.7	8752.8	7853.6	10738.2	6304.8	17356.7	9976.8	10430.6	10119.2	14502.3	2599.3	10615.8	5504.1	4492.6
Apolipoprotein M OS=Mus musculus (Mouse) OX=10090 GN=Apom PE=1 SV=1	Apom	1612.5	2597.7	1398.5	967.2	2405.1	1492.4	1292.1	2633.2	2284.9	1600.6	1286.6	1227.7	337.8	1978.4	814.6	1396.1
Apolipoprotein N OS=Mus musculus (Mouse) OX=10090 GN=Apon PE=1 SV=1	Apon	89	124.1	135.8	79.9	101.8	110.2	133.2	115	128.4	122.6	100.9	104.1	38.8	100.1	65.2	65.8
Beta-2-microglobulin OS=Mus musculus (Mouse) OX=10090 GN=B2m PE=1 SV=2	B2m	133.4	263	174	214.8	136.7	163.9	120.4	440.7	204.5	148.8	140.5	225.3	45.2	214.8	57.2	114.4
Ig-like domain-containing protein OS=Mus musculus (Mouse) OX=10090 GN=Igkv1-133 PE=4 SV=1	Bj2	1208.7	1013.9	629.8	556	972	2063.6	500.6	1120.7	924.6	723.9	291.5	414.1	207.3	549.2	275.2	1018
Complement C1q subcomponent subunit A OS=Mus musculus (Mouse) OX=10090 GN=C1qa PE=1 SV=2	C1qa	4107.9	3745.3	1958.7	1098.5	4758.6	2693.4	1457.5	2674.8	3610.5	2534.5	1163.2	1610.3	700.4	1832	573	3348.2
Complement C1q subcomponent subunit B OS=Mus musculus (Mouse) OX=10090 GN=C1qb PE=1 SV=2	C1qb	1184.1	1232.3	444.8	369.7	1923.1	695.3	372.4	806.2	1119.5	657.4	395	423.8	170.1	722.9	121.9	1139.9
Complement C1q subcomponent subunit C OS=Mus musculus (Mouse) OX=10090 GN=C1qc PE=1 SV=2	C1qc	1691.3	1368.7	920.1	499.7	2397	1132.3	701.7	1545.2	1535.4	1152.4	583.2	628.1	311.6	765.8	308	1483.5
Complement C1q tumor necrosis factor-related protein 3 OS=Mus musculus (Mouse) OX=10090 GN=C1qtnf3 PE=2 SV=1	C1qtnf3	317.4	205.6	134.7	113.5	338.3	209.1	197.3	194.3	210.4	207.6	97.4	132.8	75.8	122.6	119.3	241.9
Complement C1r-A subcomponent OS=Mus musculus (Mouse) OX=10090 GN=C1ra PE=1 SV=1	C1ra	2585.9	3972	3127.1	1608.9	3695.9	3265.4	2497.3	4616.5	3297.6	3634.4	1689.8	2518.7	993.7	2245.6	1079.3	1970
Complement C1s-A subcomponent OS=Mus musculus (Mouse) OX=10090 GN=C1sa PE=2 SV=2	C1s1	3144.3	4237	3781	1677.5	3928	3907.6	2656.7	4937.9	3830.7	4109.5	2048.6	2744	980.4	2169	1347.3	2192.8
Complement C3 OS=Mus musculus (Mouse) OX=10090 GN=C3 PE=1 SV=3	C3	67316.7	63046.6	55237.4	39194.6	108089	98568	61266.9	127779	100086	101020	42676.1	55378.8	26770.8	48179.2	30442.8	77796.2
Complement C4-B OS=Mus musculus (Mouse) OX=10090 GN=C4b PE=1 SV=3	C4b	18690.8	22805.1	12594.6	10149	28681.3	20866.3	14651.1	37543.2	23308.2	21885	11317.6	14867.4	6540.3	14779.2	6674.7	20093.9
C4b-binding protein OS=Mus musculus (Mouse) OX=10090 GN=C4bpa PE=1 SV=3	C4bp	17346.7	18826.7	11709	13011.8	21262.7	15164	13427.2	18123.9	19515.1	15622	9337.4	12876	5622.1	14428.5	7608.5	13294.2
Complement component C6 OS=Mus musculus (Mouse) OX=10090 GN=C6 PE=1 SV=2	C6	7440.8	10582.9	7407.8	6796.3	11356.5	9625.6	7386.1	16898.4	10802	10929.5	5002.3	9072.4	2493.8	8421.1	3104.3	6207.5
Complement component 7 OS=Mus musculus (Mouse) OX=10090 GN=C7 PE=1 SV=2	C7	13480.6	19950.3	15885	10394	14868.8	15589	10868.3	26545.9	14454.5	14789.3	8398.2	11533.9	4082.4	11900.5	5628.3	11416.3
Complement component C8 alpha chain OS=Mus musculus (Mouse) OX=10090 GN=C8a PE=1 SV=1	C8a	6043.9	10425.4	9259.6	7710	9496	9853.5	7018.1	18252.8	10239.2	11219.5	5165.1	10746.4	2298.8	7743.6	3466.6	4777.5
Complement component C8 beta chain OS=Mus musculus (Mouse) OX=10090 GN=C8b PE=1 SV=1	C8b	5027	8340.4	5140	3755.6	6535	7184.3	4500.3	13139.4	8408.3	6871.1	3155.8	4447.9	1039.1	4503	1279.6	3515.9
Complement component C8 gamma chain OS=Mus musculus (Mouse) OX=10090 GN=C8g PE=1 SV=1	C8g	881.1	1282.6	1246.6	587.5	1344.7	1456.4	1021.5	2357.8	1329	1435.7	567.5	917	240.6	705.7	462.6	514.2
Complement component C9 OS=Mus musculus (Mouse) OX=10090 GN=C9 PE=1 SV=2	C9	8420.9	14055.1	9220.8	6209.3	10853.2	10637.2	8075.9	17249.1	11780.6	9742.4	6456	8121.2	2048	7546.1	3633.2	5899.3
Calmodulin-1 OS=Mus musculus (Mouse) OX=10090 GN=Calm1 PE=1 SV=1	Calm1	132.1	125.2	81	150.6	80.9	77.8	69.3	151.7	119.1	90.4	71.3	81.5	29.6	97.3	42.6	94
Adenylyl cyclase-associated protein 1 OS=Mus musculus (Mouse) OX=10090 GN=Cap1 PE=1 SV=4	Cap1	147.1	190.3	152.2	137.8	224.8	215.6	144.4	298.7	239.2	210.8	113.3	147.8	59.1	158.5	81.9	158.3
Carbonic anhydrase 2 OS=Mus musculus (Mouse) OX=10090 GN=Ca2 PE=1 SV=4	Car2	210.5	363.3	419.8	120.7	221.9	277.5	180.3	372.3	301.4	231	357.1	182	76	159.5	136.7	158.9
Caveolae-associated protein 2 OS=Mus musculus (Mouse) OX=10090 GN=Cavin2 PE=1 SV=3	Cavin2	61.1	66.3	21.8	81.5	37.8	33.6	30.4	40.9	72.2	45.4	43.4	54.7	14.4	55.5	32.8	49.8
Cerebellin-1 OS=Mus musculus (Mouse) OX=10090 GN=Cbln1 PE=1 SV=1	Cbln1	291.2	428.7	138.1	120.3	433.4	198	109.3	259.9	378.8	196.3	118.9	172.2	59.5	363.2	26.3	297.3
CD5 antigen-like OS=Mus musculus (Mouse) OX=10090 GN=Cd5l PE=1 SV=3	Cd5l	13265.9	12423.1	6823.1	12938.6	10272.1	17853	12481.9	17348.9	10865.8	16307.5	6279.2	10627.1	3082.8	13486.8	5034.6	11388.4
Cadherin-5 OS=Mus musculus (Mouse) OX=10090 GN=Cdh5 PE=1 SV=2	Cdh5	80.3	217.6	120.3	80.2	141.6	145.2	73.3	112.4	98.4	120.6	95.1	135.6	30.2	252.5	50.8	93.9
Ig-like domain-containing protein OS=Mus musculus (Mouse) OX=10090 GN=Igkv10-96 PE=4 SV=2	Ce9	109.6	149.4	63.8	50.7	105	275.5	79.9	172.7	115.9	78.6	49.2	49	18.1	72.1	22.9	110.4
Centrosomal protein of 57 kDa OS=Mus musculus (Mouse) OX=10090 GN=Cep57 PE=1 SV=2	Cep57	781.5	562.3	440.5	98.1	506	569	360.6	365	356.4	314.3	373.6	166.4	85.3	118.8	112	336.3
Carboxylic ester hydrolase OS=Mus musculus (Mouse) OX=10090 GN=Ces1a PE=1 SV=1	Ces1a	340.5	170.1	108.1	76.3	136	128.9	92.2	265.6	112.7	139.2	63.5	75.7	32.9	102.1	22.7	199.6
Carboxylesterase 1C OS=Mus musculus (Mouse) OX=10090 GN=Ces1c PE=1 SV=4	Ces1c	4575.2	2360.1	1596.5	992.8	1664.5	1771	1791.6	3805.7	1786.6	1791.9	762.8	979	501.4	1370.5	429.4	2132.7
Carboxylesterase 1D OS=Mus musculus (Mouse) OX=10090 GN=Ces1d PE=1 SV=1	Ces1d	585.2	376.5	215.7	142.4	258.7	272.3	208.9	570.1	261.5	263.1	120.2	138.7	57.8	213.1	53.7	299.9
Complement factor B OS=Mus musculus (Mouse) OX=10090 GN=Cfb PE=1 SV=2	Cfb	6617.5	9735	8896.2	4823.1	6843.5	7728	6119	14104	7980.3	7927.8	5449.5	6122.2	2305.5	5730.1	2436.4	3880.5
Complement factor D OS=Mus musculus (Mouse) OX=10090 GN=Cfd PE=1 SV=1	Cfd	540.1	750.5	378.7	390.1	429.7	436	391.6	706	542.8	366	382.4	390.7	233.5	474	269	333.1
Complement factor H OS=Mus musculus (Mouse) OX=10090 GN=Cfh PE=1 SV=2	Cfh	45216.4	55455.7	46950.5	39273	62237.8	62669.5	50059.7	85396.8	69241.6	74379.1	32852.6	50850.2	24514.4	45977.6	32366.3	52782.8
Complement factor H-related 1 OS=Mus musculus (Mouse) OX=10090 GN=Cfhr1 PE=1 SV=1	Cfhr1	309.7	303.5	554.5	347.5	475.6	512.8	407.3	511.4	491.9	662.7	239.5	482.3	172	364.9	270.8	297.8
Complement factor H-related 2 OS=Mus musculus (Mouse) OX=10090 GN=Cfhr2 PE=1 SV=1	Cfhr2	185.8	244.5	437.2	388.5	328.7	289.4	271.9	476.4	322.2	420.3	192.2	490	93.9	321.6	205.1	157
Complement factor I OS=Mus musculus (Mouse) OX=10090 GN=Cfi PE=1 SV=3	Cfi	4294.3	7884.6	6968.9	5609.8	4817.6	6825.5	5056	10818.5	7138.6	6660.3	6708.4	8398	2742.3	7726.3	3679.3	3575.9
Cofilin-1 OS=Mus musculus (Mouse) OX=10090 GN=Cfl1 PE=1 SV=3	Cfl1	206.1	170.8	128.3	163.1	188.3	167.1	127.1	175.1	176.6	161.4	101.7	149.2	52.7	130.7	89.7	127.6
Properdin OS=Mus musculus (Mouse) OX=10090 GN=Cfp PE=1 SV=2	Cfp	5948.2	6519.5	6521.3	11511.1	5944.7	6472.3	5875.8	7045.7	7397.8	8719.7	4628.1	10614.9	3372.2	11002.3	6719	5374.4
Creatine kinase M-type OS=Mus musculus (Mouse) OX=10090 GN=Ckm PE=1 SV=1	Ckm	77.4	90.3	50.9	44.5	71.7	104.8	58.7	219.7	141.6	78.3	55.2	33	9.5	47	20.6	54.3
C-type lectin domain family 11 member A OS=Mus musculus (Mouse) OX=10090 GN=Clec11a PE=1 SV=1	Clec11a	440.6	519.8	344.7	273.3	412	261.3	234	394.2	392.5	288.7	342.5	175	64.9	303	88.6	229.8
Clathrin heavy chain linker domain-containing protein 1 OS=Mus musculus (Mouse) OX=10090 GN=Clhc1 PE=2 SV=1	Clhc1	147.1	179.8	253	76.1	126.2	158.1	177.9	300.8	180.3	194.7	110.8	115.6	35.3	124.6	61.5	70.3
Clusterin OS=Mus musculus (Mouse) OX=10090 GN=Clu PE=1 SV=1	Clu	9363	17679.1	15335	9373.3	13016.1	13863.8	10723.5	20416.2	18698.1	13902.3	12687.2	12141.2	3961.5	13133.6	6179.6	9006.1
Collectin-11 OS=Mus musculus (Mouse) OX=10090 GN=Colec11 PE=2 SV=2	Colec11	1112.2	1241.7	911.9	948.3	1087.2	1213.8	949.4	1327.2	1389.6	1160.2	549.9	937.4	360.9	961.9	510.3	973.4
Ceruloplasmin OS=Mus musculus (Mouse) OX=10090 GN=Cp PE=1 SV=2	Cp	6405.1	9937.5	10464.3	3487.6	6650	8926.8	6048.5	12151.1	9593.6	7222.5	6292.3	5319.5	2053.9	4491.4	2498.9	4266.5
Carboxypeptidase N catalytic chain OS=Mus musculus (Mouse) OX=10090 GN=Cpn1 PE=1 SV=1	Cpn1	367.5	347.7	529.5	164.4	386.1	522.3	319.4	477.9	439.2	392.1	292.2	240.6	105.9	212.9	183.3	219.1
Carboxypeptidase N subunit 2 OS=Mus musculus (Mouse) OX=10090 GN=Cpn2 PE=1 SV=2	Cpn2	2886.3	3985	3620.5	1188.5	3274.1	3902	2306.7	5464.9	3803.1	2943.8	2006.3	1544.7	570.6	1727.8	832	1498.6
Cystatin domain-containing protein OS=Mus musculus (Mouse) OX=10090 GN=Cst6 PE=1 SV=1	Cst6	195	193.2	349.3	215.5	181.8	194.3	132.4	241.1	268.6	198.1	259.6	188.3	84.2	223.5	133.5	120
Protein CTLA-2-alpha OS=Mus musculus (Mouse) OX=10090 GN=Ctla2a PE=2 SV=2	Ctla2a	456.8	386.6	183.4	693.5	379.7	215.2	224	433.7	490.3	330.6	254	372.1	122.4	710.5	106.8	340.6
Extracellular matrix protein 1 OS=Mus musculus (Mouse) OX=10090 GN=Ecm1 PE=1 SV=2	Ecm1	412.7	418.8	446	299.1	555.8	533.5	402.4	541.8	537.5	460.6	300.1	748.7	215.8	393.4	215.8	333.8
EGF-containing fibulin-like extracellular matrix protein 1 OS=Mus musculus (Mouse) OX=10090 GN=Efemp1 PE=1 SV=1	Efemp1	332.1	483.4	563.2	592.1	422.1	502.4	414.2	514.2	512.5	544.3	436.8	738.2	224.9	521.7	416.4	300.7
Epidermal growth factor receptor OS=Mus musculus (Mouse) OX=10090 GN=Egfr PE=1 SV=1	Egfr	4545.3	10706.8	7677.2	4253	4504.9	4756.5	3807.2	9630.7	6538.7	4709.9	6618.9	5028.9	1174.8	5839.9	2180.4	2923.3
Coagulation factor X OS=Mus musculus (Mouse) OX=10090 GN=F10 PE=1 SV=1	F10	2252.1	3273.2	2187.2	2188.4	2336.6	2433	1939.8	3750	2962.8	2694.7	2127.8	2078.8	625	2645	1062.4	1969.6
Coagulation factor XII OS=Mus musculus (Mouse) OX=10090 GN=F12 PE=1 SV=2	F12	46.7	69.5	34.3	36.1	40.8	42.2	36	82.1	54.3	40.1	26.3	26.3	9.6	54.6	6.7	27
Coagulation factor XIII B chain OS=Mus musculus (Mouse) OX=10090 GN=F13b PE=1 SV=2	F13b	2475.2	3247.1	4625.4	2216.7	3530.3	3453.5	2463.4	4870.1	3408.4	3826.6	1790.9	2744.7	1145.6	2248.9	1611.8	2154.8
Prothrombin OS=Mus musculus (Mouse) OX=10090 GN=F2 PE=1 SV=1	F2	10055.7	12014.8	10061.9	6776.1	9153.6	11396.7	6774.6	15404.4	10862.3	9762.7	7962.2	9517	2679.9	9912.5	3867.8	7166.7
Coagulation factor V OS=Mus musculus (Mouse) OX=10090 GN=F5 PE=1 SV=1	F5	666.6	707.1	786.2	394.6	924.3	1090.2	665.2	1274.5	862	1034	488.8	626.5	223.9	491.3	355	505.3
Coagulation factor VII OS=Mus musculus (Mouse) OX=10090 GN=F7 PE=1 SV=1	F7	379	542.9	363.4	403.7	475.5	552.1	440.7	869.2	702.9	664.4	339.4	583.4	144.5	521.3	296.5	414.2
Coagulation factor IX OS=Mus musculus (Mouse) OX=10090 GN=F9 PE=2 SV=3	F9	519.6	937.7	626.9	698.3	512.8	729.6	551.8	1214.6	795.1	731.6	713.2	879.9	222.1	738.1	374.9	524.8
Fanconi anemia group G protein homolog OS=Mus musculus (Mouse) OX=10090 GN=Fancg PE=2 SV=1	Fancg	2206.6	2956	3035.5	1700.4	1946.4	2413.7	1861	2900.4	2807	2175.2	2821.4	2472.7	688.9	2454.6	1561.4	1461
Protocadherin Fat 4 OS=Mus musculus (Mouse) OX=10090 GN=Fat4 PE=1 SV=2	Fat4	171.8	375.5	83.2	100.7	196.1	310.6	131.8	178	135.3	182.4	99.2	222.5	61.6	112.2	79.9	310.3
Fibulin-1 OS=Mus musculus (Mouse) OX=10090 GN=Fbln1 PE=1 SV=2	Fbln1	1416.5	2541.5	1539.6	1930.5	1631.9	1497.7	1253	2726.2	2094.2	1853.3	982.3	1683.3	486.3	1823.2	765.9	1271.4
Fc fragment of IgG-binding protein OS=Mus musculus (Mouse) OX=10090 GN=Fcgbp PE=1 SV=1	Fcgbp	475.2	1245.6	425.9	311.9	522.3	424.7	277.9	447.6	560	354.6	325.1	312.8	123.6	313.4	251.7	309.9
Ficolin-1 OS=Mus musculus (Mouse) OX=10090 GN=Fcn1 PE=1 SV=1	Fcna	3867.3	4020.2	2321.1	3955.7	3812.2	3221.6	2498.7	4806.1	3740.1	3688.5	1946.8	2725.5	1089.1	3690	1303.7	4062
Fc receptor-like S, scavenger receptor OS=Mus musculus (Mouse) OX=10090 GN=Fcrls PE=1 SV=1	Fcrls	206.9	255.6	78.5	310.6	129.2	266.3	184.8	342.5	141	215.2	87.6	155.3	51.1	287.9	60.8	197.1
Fetuin-B OS=Mus musculus (Mouse) OX=10090 GN=Fetub PE=1 SV=1	Fetub	772.5	1167.3	1263.6	993.6	774.4	996.5	926.2	1545.1	1034.7	996.8	1120.8	1650.9	454.9	1686.9	678.8	564.7
Fibrinogen alpha chain OS=Mus musculus (Mouse) OX=10090 GN=Fga PE=1 SV=1	Fga	1541.2	1766	1379.7	1133.6	2373.3	2766.8	1875.9	2113	2429.8	2392.6	867.8	2091.3	804.1	1362.6	720	1328
Fibrinogen beta chain OS=Mus musculus (Mouse) OX=10090 GN=Fgb PE=1 SV=1	Fgb	730	712.6	480.7	379	1087.9	1119.1	557	874.6	1039.5	828.9	287.3	478.1	216.7	491.7	220.7	518.7
Filamin-A OS=Mus musculus (Mouse) OX=10090 GN=Flna PE=1 SV=5	Flna	1431.6	1339.2	1091.1	1848.2	1543.4	1198.8	1240.6	1621.6	1593.9	1592.5	947.3	1074.8	487.8	1275.3	834.9	1204.1
Fibronectin OS=Mus musculus (Mouse) OX=10090 GN=Fn1 PE=1 SV=4	Fn1	49613.1	56756.1	41219.3	29911.1	76717.1	67530.2	57137.5	81516.5	94449.4	74552.4	28169.3	50063.2	25801	44425.4	24892.4	58978.4
Ferritin heavy chain OS=Mus musculus (Mouse) OX=10090 GN=Fth1 PE=1 SV=2	Fth1	134.9	151.2	151	135.7	155	172.4	99.4	240.1	175.2	196	132.1	120.5	53.9	117	77.5	162.7
Ferritin light chain 1 OS=Mus musculus (Mouse) OX=10090 GN=Ftl1 PE=1 SV=2	Ftl1	288.1	434.8	233.4	253.7	303.9	289.3	165.8	501.5	309.5	299.5	224.7	174.2	64.9	288.1	75.6	364.9
Glyceraldehyde-3-phosphate dehydrogenase OS=Mus musculus (Mouse) OX=10090 GN=Gapdh PE=1 SV=2	Gapdh	1052.6	1274.6	1159.6	637.2	935.7	1166.9	835.5	1944.9	1358.6	1081.1	1282.1	740.2	327.6	774.7	555.6	809.9
Glyceraldehyde-3-phosphate dehydrogenase, testis-specific OS=Mus musculus (Mouse) OX=10090 GN=Gapdhs PE=1 SV=1	Gapdhs	108.2	163.1	120.2	63.9	94.4	124.8	101.5	192.5	143.5	111	113.4	102.9	42.1	107.9	185.8	79.6
Vitamin D-binding protein OS=Mus musculus (Mouse) OX=10090 GN=Gc PE=1 SV=2	Gc	4531.1	6082	7272.3	4784.5	4038.4	5919.1	5348.1	12300.7	5914.8	6401.5	4324.7	6056.3	1886.4	5575.3	2552.5	3179.2
Glyceraldehyde-3-phosphate dehydrogenase OS=Mus musculus (Mouse) OX=10090 GN=Gm10358 PE=1 SV=1	Gm10358	944.4	1111.5	1039.4	573.3	841.3	1042.1	734	1752.4	1215.1	970.1	1168.7	637.3	285.5	666.8	369.8	730.3
Gp_dh_C domain-containing protein OS=Mus musculus (Mouse) OX=10090 GN=Gm11214 PE=1 SV=1	Gm11214	239.6	273.6	405.3	185.4	247.2	346.4	241.5	438.4	338.6	320.2	380.7	249.5	100.4	210.1	144.7	206.3
Gp_dh_C domain-containing protein OS=Mus musculus (Mouse) OX=10090 GN=Gm15294 PE=1 SV=1	Gm15294	184.7	159.7	217.9	98	180.5	211	145.1	266.3	221.6	194.2	267.3	111.8	61.3	111.2	85.5	147.2
Glyceraldehyde-3-phosphate dehydrogenase OS=Mus musculus (Mouse) OX=10090 GN=Gm3839 PE=1 SV=1	Gm3839	867.9	1114.9	941.7	539.2	755.2	955.9	690.4	1678.6	1137	886.9	1014.8	628.4	266.3	663.5	470.1	662.7
Predicted gene 4788 OS=Mus musculus (Mouse) OX=10090 GN=Gm4788 PE=1 SV=1	Gm4788	3963.2	5602.7	5754.6	4729.6	6763	6155.3	4727.8	9115.8	6556.9	7834.4	3259.8	6379.3	2218.7	4533.4	2880.2	4346.8
Ig kappa chain V-V region MOPC 41 OS=Mus musculus (Mouse) OX=10090 GN=Gm5571 PE=1 SV=1	Gm5571	2680.9	2877.5	1824.7	1466.7	2130.8	5787.8	1817.9	2324.3	3303	2002.1	1323.6	1504.9	653.8	1741.2	812.2	2118.5
Predicted gene 7298 OS=Mus musculus (Mouse) OX=10090 GN=Gm7298 PE=3 SV=1	Gm7298	146.3	291	166.4	47.9	188.3	186.4	58.4	507.1	254.1	107.6	62.2	42	12.6	66.8	16.4	94.6
Ig-like domain-containing protein OS=Mus musculus (Mouse) OX=10090 GN=Gm8909 PE=1 SV=1	Gm8909	1455.1	1856.7	1856.7	688.3	1756	1537.7	980.6	2144.2	1630.8	1273.4	1283.9	810.6	253.2	859.9	466.6	840.9
Platelet glycoprotein Ib alpha chain OS=Mus musculus (Mouse) OX=10090 GN=Gp1ba PE=1 SV=2	Gp1ba	136.6	56.2	50.7	39.4	57.5	50.7	72.2	55.1	67.3	56.4	41.9	33.3	24.6	44	25.2	46.1
Phosphatidylinositol-glycan-specific phospholipase D OS=Mus musculus (Mouse) OX=10090 GN=Gpld1 PE=1 SV=1	Gpld1	1662.4	2895.4	1968.7	899.7	1612.5	1713.7	1085.4	2905.7	1979.6	1498	1491.3	1074.6	416	1165.3	526.5	1134.4
Glutathione peroxidase 3 OS=Mus musculus (Mouse) OX=10090 GN=Gpx3 PE=1 SV=2	Gpx3	561.2	777.4	802.4	284.5	604.9	870.1	459.7	972	670.4	595.9	437.3	369.1	150.2	376.5	219.5	404.2
Epididymal secretory glutathione peroxidase OS=Mus musculus (Mouse) OX=10090 GN=Gpx5 PE=2 SV=3	Gpx5	129	257.8	116.2	61.3	144.7	238.3	88	317.6	161.8	102.2	75.7	66.3	13.8	84.5	28.7	84.4
Progranulin OS=Mus musculus (Mouse) OX=10090 GN=Grn PE=1 SV=2	Grn	271.8	381.1	530.7	388.5	323.4	368.9	318	460.3	416.1	341.8	543.9	529.6	167.2	420.9	321.5	196
Gelsolin OS=Mus musculus (Mouse) OX=10090 GN=Gsn PE=1 SV=3	Gsn	6381.1	12056	13168.1	4007.2	7098.9	8494.3	5662.6	12525	8164.5	8072.5	5769.7	5876.8	2154.8	4607.9	2878.1	4172.6
MHC_I-like_Ag-recog domain-containing protein OS=Mus musculus (Mouse) OX=10090 GN=H2-Bl PE=3 SV=1	H2-Bl	906.3	1178.7	853.2	435.1	840.9	952.2	601.2	1345.6	1005.5	778.2	763.2	463.7	138.5	536.7	226.9	527.7
H-2 class I histocompatibility antigen, L-D alpha chain OS=Mus musculus (Mouse) OX=10090 GN=H2-L PE=1 SV=2	H2-D1	330.7	474.5	340.1	136.2	226.5	252.2	244.3	461.6	308.3	286.9	247.4	177.4	53.6	160.2	120.2	165.6
Ig-like domain-containing protein OS=Mus musculus (Mouse) OX=10090 GN=H2-Q1 PE=2 SV=1	H2-Q1	1237	1653.2	1193.3	571.3	1067.4	1204.4	845.5	1807.2	1313.8	1065.1	1010.6	641.1	192.1	696.9	347.1	693.3
H-2 class I histocompatibility antigen, Q10 alpha chain OS=Mus musculus (Mouse) OX=10090 GN=H2-Q10 PE=1 SV=3	H2-Q10	2749.6	3764	3139.6	1269.9	3154.5	2771.7	1864.9	4329.1	3074.2	2386.1	2309.5	1576.9	500.4	1736.9	819.9	1700.2
Hemoglobin subunit alpha OS=Mus musculus (Mouse) OX=10090 GN=Hba PE=1 SV=2	Hba	2488.1	7104.6	2758.3	3203.9	4005.2	3873.8	3798.2	7058.1	6680.9	6119.6	3359.3	3581.3	1507.5	8910	1657.4	2709.6
Hemoglobin subunit beta-2 OS=Mus musculus (Mouse) OX=10090 GN=Hbb-b2 PE=1 SV=2	Hbb-b2	1416	3293.6	1737.6	1156.4	1504	1687.8	1345.7	3089.5	2491.8	2390.6	1414.3	1081.9	427	2529.8	557.7	1212.2
GLOBIN domain-containing protein OS=Mus musculus (Mouse) OX=10090 GN=Hbb-bs PE=1 SV=1	Hbb-bs	4107.7	9306.3	6723.4	3695.1	4962.4	5230.3	4513.6	8286.5	7611	7601.4	5417.2	3833.7	1699.1	7625.4	2289.5	3848.6
Complement C5 OS=Mus musculus (Mouse) OX=10090 GN=C5 PE=1 SV=2	Hc	13094.5	13630.8	10652.8	7867.9	21009	18259.2	12638.8	24606.6	14815.1	17711.6	7039.9	10644.9	4410.2	8180.5	5290.4	13420.2
Haptoglobin OS=Mus musculus (Mouse) OX=10090 GN=Hp PE=1 SV=1	Hp	7479.2	18660	5380	7548.1	11283.5	16795.9	20216.7	23410.3	21863.1	23792.6	11548.7	13941	5209.2	17592.4	4766	8724.8
Hemopexin OS=Mus musculus (Mouse) OX=10090 GN=Hpx PE=1 SV=2	Hpx	6991.4	11636.9	8421.3	4149.6	7571.7	11029.9	9415.9	17473.1	10955.3	8011	7484.8	6892.6	2185.2	6381.5	2923.8	3908
Histidine-rich glycoprotein OS=Mus musculus (Mouse) OX=10090 GN=Hrg PE=1 SV=2	Hrg	5130.3	6498.2	5634	4094.2	5509.5	6143.8	4270.6	9116.5	6683.5	5790.5	5080	6338.7	2125.5	6249.8	3353.9	4701.6
Heat shock 70 kDa protein 1A OS=Mus musculus (Mouse) OX=10090 GN=Hspa1a PE=1 SV=2	Hspa1a	208.5	191.3	212.6	149.8	202.2	222.4	159.7	194.8	220	221.1	195	182.1	71.2	132.5	121.9	148
Checkpoint protein HUS1B OS=Mus musculus (Mouse) OX=10090 GN=Hus1b PE=2 SV=1	Hus1b	343	455.4	147	352	362.4	243.9	228.7	518.4	332.3	363.3	170.7	310.6	77.2	458.9	67.2	374.1
Insulin-like growth factor-binding protein complex acid labile subunit OS=Mus musculus (Mouse) OX=10090 GN=Igfals PE=1 SV=1	Igfals	320.1	358.1	529.3	236.7	341.1	400.5	324.9	482.8	489.8	414.2	316.1	353.8	113.7	326.1	326.9	222.9
Immunoglobulin heavy constant alpha OS=Mus musculus (Mouse) OX=10090 GN=Igha PE=1 SV=1	Igha	5161.6	5191.3	6296.3	1917.7	4281.4	16366	2687.9	5155.2	7486.6	4402.4	1947.6	2342.9	1179.4	2542.7	1031.9	3081.2
Ig gamma-2A chain C region, A allele OS=Mus musculus (Mouse) OX=10090 GN=Ighg PE=1 SV=1	Ighg	2509.4	3384.7	2547.4	1779.7	2586	9928.8	2235.1	4528.1	7184.8	3409.4	1321.5	2089.7	623.7	1991	782.4	2476.3
Ig gamma-1 chain C region, membrane-bound form OS=Mus musculus (Mouse) OX=10090 GN=Ighg1 PE=1 SV=2	Ighg1	9833.5	31085.6	15659.1	8555.3	11646.6	16236.2	9970.8	18106.4	13972.4	13405.4	6124.7	27387.2	3449	9168.1	4988	8270.2
Ig gamma-2B chain C region OS=Mus musculus (Mouse) OX=10090 GN=Igh-3 PE=1 SV=3	Ighg2b	2723.5	3648	3111	1667.3	2753.4	8164.5	2940.6	3688.3	10832.9	3451.5	1312	2204.1	712.9	1608.6	1064	2017.7
Immunoglobulin heavy constant gamma 2C OS=Mus musculus (Mouse) OX=10090 GN=Ighg2c PE=1 SV=2	Ighg2c	5796.8	7909.5	4966.8	4632.1	4938.4	31338.8	5867.5	10402.1	13446.4	9306	2864.4	5119	1451	4664.8	2015.9	6978.5
Immunoglobulin heavy constant gamma 3 OS=Mus musculus (Mouse) OX=10090 GN=Ighg3 PE=4 SV=1	Ighg3	4446.9	4602.7	4772.5	2659.1	4586.6	5063.5	3476.9	14480.6	4186.7	12072.5	2433.7	3227.6	1190.9	3070.9	1608.4	4251.7
Immunoglobulin heavy constant mu OS=Mus musculus (Mouse) OX=10090 GN=Ighm PE=1 SV=2	Ighm	45327.7	36150.3	25485.3	21677.1	38321.1	81185.6	44700.5	58885.7	34481.8	56060.1	17278.1	26480.6	9342.3	25268	16933	31807.8
Ig-like domain-containing protein OS=Mus musculus (Mouse) OX=10090 GN=Ighv10-3 PE=4 SV=1	Ighv10	140.2	212.9	70.1	56.9	82.4	127.6	58.9	106.7	109.5	116.3	52.5	70.4	33.5	75.2	38.7	104.3
Ig-like domain-containing protein OS=Mus musculus (Mouse) OX=10090 GN=Ighv10-1 PE=4 SV=1	Igh-V10	348.7	184.9	141.1	127.4	274.1	317	154.3	304.9	250.7	230	92.3	117.3	52	133.1	79	245.2
Ig-like domain-containing protein OS=Mus musculus (Mouse) OX=10090 GN=Ighv1-12 PE=4 SV=1	Ighv1-12	1194.7	1032	303	350.6	657.3	2462	722.3	1651.9	689.4	1466.8	265.5	378.1	117	454.6	120.5	1124.1
Immunoglobulin heavy variable 1-15 OS=Mus musculus (Mouse) OX=10090 GN=Ighv1-15 PE=4 SV=1	Ighv1-15	566.6	246.9	76.1	91.6	176.6	351.6	62.1	254.4	192.7	105.1	49.7	51.9	22.1	102.1	24.6	529.4
IGv domain-containing protein OS=Mus musculus (Mouse) OX=10090 GN=Ighv1-18 PE=1 SV=1	Ighv1-18	427.1	334.2	346.6	299.9	476	545.2	640.4	861	469	411.6	183.9	436	125.3	262.7	167.1	349.5
Ig-like domain-containing protein OS=Mus musculus (Mouse) OX=10090 GN=Ighv1-20 PE=4 SV=1	Ighv1-20	1420.7	1207.6	524.2	479.7	879.4	2856.5	880.4	2008.3	910.2	1661.5	396.8	509.6	159.5	612.3	186.6	1346.2
Ig-like domain-containing protein OS=Mus musculus (Mouse) OX=10090 GN=Ighv1-22 PE=1 SV=1	Ighv1-22	226	175.6	221.2	129.1	222.1	394.5	158.1	356.4	220.8	194.7	131.3	131.5	42.5	157.7	66.1	222.1
Immunoglobulin heavy variable 1-26 OS=Mus musculus (Mouse) OX=10090 GN=Ighv1-26 PE=4 SV=1	Ighv1-26	2034.5	1584.4	789.3	697.9	1314.6	3811.6	1388.4	2602.5	1338.5	2197.5	578.1	744	255.3	810.3	344.6	1799.9
Ig-like domain-containing protein OS=Mus musculus (Mouse) OX=10090 GN=Ighv1-39 PE=4 SV=1	Ighv1-39	120.8	106.4	158	59.3	111.8	222.4	143.3	111.5	133	99.4	69.4	77.7	32.6	52.7	50.9	88.6
Ig-like domain-containing protein OS=Mus musculus (Mouse) OX=10090 GN=Ighv1-4 PE=4 SV=1	Ighv1-4	797.2	608.8	157.2	204.7	425.2	1618.3	424.4	1341.6	591.7	599.6	111.7	196.5	37.5	174.1	35.6	1101.3
Ig-like domain-containing protein OS=Mus musculus (Mouse) OX=10090 GN=Ighv14-1 PE=4 SV=1	Ighv14-1	341.9	437.5	333.3	180.2	303.5	480.8	178.2	393.5	324.1	286.8	196.4	176.3	93	258.4	126.5	171.5
Ig-like domain-containing protein OS=Mus musculus (Mouse) OX=10090 GN=Ighv14-2 PE=4 SV=1	Ighv14-2	1532	2133.1	645.6	838.3	1173.7	1692.3	580.8	2237.9	1207.4	870.6	399.3	529.6	239	857.1	264.1	874.3
Ig-like domain-containing protein OS=Mus musculus (Mouse) OX=10090 GN=Ighv1-42 PE=1 SV=1	Ighv1-42	430.1	494.9	298.5	232.1	325.8	2167.2	252.1	336.9	427.2	321.2	217.4	268.6	88.2	242	139.2	808.4
Ig-like domain-containing protein OS=Mus musculus (Mouse) OX=10090 GN=Ighv14-3 PE=4 SV=1	Ighv14-3	826.9	728.2	680.1	431.5	614.4	1193.5	394.3	697.1	706.9	662	332.7	387.5	258.1	548.4	287	432.8
Ig-like domain-containing protein OS=Mus musculus (Mouse) OX=10090 GN=Ighv1-43 PE=4 SV=1	Ighv1-43	293.9	325.1	172.7	164.6	201.2	1594.1	154.1	195	287.6	199.3	142.7	180.8	58.2	153.8	94.9	639.2
Ig-like domain-containing protein OS=Mus musculus (Mouse) OX=10090 GN=Ighv14-4 PE=4 SV=1	Ighv14-4	1354.1	1749.6	538.4	750.5	1052	1440.7	490.3	1687.9	1028.5	743.1	340.6	446.2	195.3	755.2	216.6	747.8
Ig-like domain-containing protein OS=Mus musculus (Mouse) OX=10090 GN=Ighv1-47 PE=4 SV=1	Ighv1-47	992.9	822.8	908.3	748	1050.7	1667.4	5064.3	2305.2	1041.1	1320	385.1	883.6	315.4	615	572.9	760.6
Ig-like domain-containing protein OS=Mus musculus (Mouse) OX=10090 GN=Ighv1-53 PE=4 SV=1	Ighv1-53	80.7	62.1	62.2	56.6	113.4	202.8	97.8	81.5	76.6	319.4	38.2	68.6	25.2	103.8	32.7	98.1
Ig-like domain-containing protein OS=Mus musculus (Mouse) OX=10090 GN=Ighv1-54 PE=4 SV=1	Ighv1-54	1039.6	776.8	349.3	347	626.7	2041.7	681.1	1545.2	846.7	863.5	243.5	412.4	117.3	373.2	139.1	1315.1
Ig-like domain-containing protein OS=Mus musculus (Mouse) OX=10090 GN=Ighv1-56 PE=4 SV=1	Ighv1-56	270	281.6	128.6	454.6	232.6	484.9	279.4	344.7	358.9	310.3	105.7	172.2	44.1	239.4	93.1	285.2
Ig heavy chain V region 1-72 OS=Mus musculus (Mouse) OX=10090 GN=Ighv1-72 PE=1 SV=2	Ighv1-72	217	250.9	132.7	96.1	324.8	481.6	137.2	186.3	373.6	212.1	69.2	72.9	25.9	153.7	26.7	234
Ig-like domain-containing protein OS=Mus musculus (Mouse) OX=10090 GN=Ighv1-74 PE=4 SV=1	Ighv1-74	494.5	146.1	180.9	170	361.9	528.7	177.9	307.5	199.3	271.3	113.1	128	129.7	100.4	141.3	343.6
Ig-like domain-containing protein OS=Mus musculus (Mouse) OX=10090 GN=Ighv1-76 PE=1 SV=1	Ighv1-76	2595.3	2244.9	1309.8	1095.6	1791.3	4312.7	1187.5	2706.1	3436.9	1681.5	781.6	891.3	385.9	1262.5	460.1	1950.4
Ig-like domain-containing protein OS=Mus musculus (Mouse) OX=10090 GN=Ighv1-78 PE=1 SV=1	Ighv1-78	354.9	251.8	298.7	131.2	286	723.7	384	282.5	385.7	218.9	109	176.8	73	97.5	90.7	196.6
Ig-like domain-containing protein OS=Mus musculus (Mouse) OX=10090 GN=Ighv1-81 PE=4 SV=1	Ighv1-81	1367	1063.5	597.1	466.2	830.4	3231.2	835.3	1928.8	1152.2	1228.6	325.3	570.9	191.2	493.2	208.8	1583.3
Ig-like domain-containing protein OS=Mus musculus (Mouse) OX=10090 GN=Ighv1-82 PE=1 SV=1	Ighv1-82	444.3	436.2	438.8	244.5	514	869.5	864	366	680.1	558.4	299.9	304.1	308.6	376.1	638.8	431.2
Ig-like domain-containing protein OS=Mus musculus (Mouse) OX=10090 GN=Ighv3-1 PE=4 SV=1	Ighv3-1	181.1	82.6	118.9	51.8	94.9	277.6	84.9	104.7	143.3	139	39.5	106.9	25.2	72.1	49.4	125.8
Ig heavy chain V region 3-6 OS=Mus musculus (Mouse) OX=10090 GN=Ighv3-6 PE=1 SV=1	Ighv3-6	930.3	528.5	318.8	249.6	477.5	642.1	367.6	825.8	482.2	428.6	344.7	227.1	114.9	326.6	138.8	357.2
Ig-like domain-containing protein OS=Mus musculus (Mouse) OX=10090 GN=Ighv4-1 PE=1 SV=7	Ighv4-1	3595.4	1517	1581.9	1069.1	1498.6	3663.5	1444.3	2201.6	1877.8	1841.2	1072.9	978.5	457.7	1002.1	665	1608
Ig-like domain-containing protein OS=Mus musculus (Mouse) OX=10090 GN=Ighv5-15 PE=4 SV=1	Ighv5-15	339.3	292.6	410.1	229.1	684.2	1227.4	331.6	365.7	371.8	676.4	209.4	388.3	189.3	250.9	222.4	223.9
Ig-like domain-containing protein OS=Mus musculus (Mouse) OX=10090 GN=Ighv5-16 PE=1 SV=1	Ighv5-16	715.9	720.6	709.7	541	632.6	1053.4	549.3	692.3	771.9	1135.9	448.6	737.5	305.1	409.7	285.1	712.6
Ig-like domain-containing protein OS=Mus musculus (Mouse) OX=10090 GN=Ighv5-9-1 PE=1 SV=1	Ighv5-9-1	312	317	279.5	254.9	518.7	396.6	304.7	278.6	513.5	285.7	137.3	301.5	88.7	419.6	200.3	395.6
Ig-like domain-containing protein OS=Mus musculus (Mouse) OX=10090 GN=Ighv6-3 PE=4 SV=7	Ighv6-3	574.3	364.4	312.2	309.3	420.8	807.2	347.3	474.6	396	558.2	185.8	380.6	113.3	172.5	141.2	397.6
Ig-like domain-containing protein OS=Mus musculus (Mouse) OX=10090 GN=Ighv6-5 PE=4 SV=1	Ighv6-5	2675.4	2649.7	1802.3	2007.5	1947.7	2974.7	1795	2753.8	2345.3	3265.2	1032.6	2076.8	629.6	1458.2	920.6	1751.8
Ig-like domain-containing protein OS=Mus musculus (Mouse) OX=10090 GN=Ighv6-6 PE=4 SV=1	Ighv6-6	1844.3	1003.4	671.8	561	1010	1479.9	681.6	1207.1	851.3	1165.1	400	542	257.4	484.3	358.2	1213.9
Ig-like domain-containing protein OS=Mus musculus (Mouse) OX=10090 GN=Ighv7-1 PE=1 SV=2	Ighv7-1	1779.5	1553.5	855.3	590.4	1744.2	1500.4	727.2	1049.8	1301	774.7	705.8	601.5	401.1	697	366.4	1267.5
Ig-like domain-containing protein OS=Mus musculus (Mouse) OX=10090 GN=Ighv8-8 PE=4 SV=1	Ighv8-8	801.9	615.8	328	276.4	1910.4	1888.1	785.8	1664.5	622.9	527.3	252.8	270.2	90.3	337.6	112	533.5
Ig-like domain-containing protein OS=Mus musculus (Mouse) OX=10090 GN=Ighv9-1 PE=4 SV=1	Ighv9-1	182.6	145.5	201	169.4	155.2	441.1	196.1	186.4	228.8	350.2	102.6	227	99.9	98.6	75.8	224.7
Immunoglobulin kappa constant OS=Mus musculus (Mouse) OX=10090 GN=Igkc PE=1 SV=2	Igkc	17043.5	19311	10151.8	10401.5	10214.9	32216.3	16379.8	24403.3	16034.6	21742.9	6112.7	13002	3777.5	10226	5819.3	12798.8
Ig-like domain-containing protein OS=Mus musculus (Mouse) OX=10090 GN=Igkv10-94 PE=4 SV=7	Igkv10-94	202.4	79.4	44.8	42.7	59	203	86.8	107.6	63.4	60	20.1	27.7	11.1	32.5	17.3	48.3
Ig-like domain-containing protein OS=Mus musculus (Mouse) OX=10090 GN=Igkv10-95 PE=4 SV=7	Igkv10-95	676.9	909.9	307.6	412	447	1731.1	398.4	1012.5	792	433.3	245.5	224.6	96.7	294.5	97.1	448
Ig-like domain-containing protein OS=Mus musculus (Mouse) OX=10090 GN=Igkv1-135 PE=4 SV=1	Igkv1-135	1694.3	1381.4	817.9	745.6	1179.5	2868.2	709.5	1516.9	1244	1064.9	378.2	570.8	284.7	668	385.7	1333
Ig kappa chain V-V region K2 OS=Mus musculus (Mouse) OX=10090 GN=ENSMUSG00000095007 PE=1 SV=1	Igkv12-41	1172.2	850.4	456.9	397.1	706.3	2347.6	653.7	5898.7	993.8	982.5	902.2	687.8	123.1	562.9	189.2	829
Ig-like domain-containing protein OS=Mus musculus (Mouse) OX=10090 GN=Igkv12-44 PE=4 SV=2	Igkv12-44	2407	2846.4	1430.5	976.1	1745.1	4034.8	1841	4422.2	2624.9	1805.2	1727.6	1006.9	431.4	1547.9	651.8	2565.5
Ig-like domain-containing protein OS=Mus musculus (Mouse) OX=10090 GN=Igkv12-46 PE=1 SV=2	Igkv12-46	1097.7	773.2	497	360.1	814.2	1502.6	698.4	4859.6	880.4	1275.7	307.6	1341.9	149.5	579.1	195.9	585.7
Ig-like domain-containing protein OS=Mus musculus (Mouse) OX=10090 GN=Igkv12-89 PE=4 SV=7	Igkv12-8	99.6	119.6	86	61.8	136.5	204.2	71.9	208	142.7	118.5	50.5	59.8	15.8	69	29.2	79.4
Ig-like domain-containing protein OS=Mus musculus (Mouse) OX=10090 GN=Igkv1-35 PE=4 SV=7	Igkv1-35	1700.2	1273.6	548.4	588.7	789.3	1500	657.3	1114.8	1143.5	908.3	270.7	431.9	155	536.6	210.2	1053.8
Ig-like domain-containing protein OS=Mus musculus (Mouse) OX=10090 GN=Igkv13-84 PE=4 SV=2	Igkv13-84	690.2	791.3	428.6	1761.8	822.3	1398.4	542.3	726.2	1277.6	918.7	320.7	383.3	172	678.2	195.8	777.2
Ig-like domain-containing protein OS=Mus musculus (Mouse) OX=10090 GN=Igkv14-111 PE=4 SV=2	Igkv14-111	1017.2	1398.4	877.3	607.6	1458.7	2598.5	928.5	1093.5	1144.7	1530.6	367.9	677.2	225.7	657	330.9	1105.2
Ig-like domain-containing protein OS=Mus musculus (Mouse) OX=10090 GN=Igkv15-103 PE=4 SV=2	Igkv15-103	397.9	430.9	140.2	138.9	288.3	296	155.4	277.8	337.5	182.1	96.4	117.3	64.8	178.4	91.4	253.9
Ig-like domain-containing protein OS=Mus musculus (Mouse) OX=10090 GN=Igkv17-121 PE=4 SV=7	Igkv17-121	259.1	410.8	180.9	150.7	203	580.9	168.7	518.4	594.8	224.8	97.7	116.1	51.8	272.5	44	183.4
Ig-like domain-containing protein OS=Mus musculus (Mouse) OX=10090 GN=Igkv1-99 PE=4 SV=7	Igkv1-99	1821.4	1384.1	787.1	701.9	1496.7	1831.8	732.8	1276.4	1426.6	1052.1	367.6	544.2	203.9	746.5	291.7	1222.4
Ig-like domain-containing protein OS=Mus musculus (Mouse) OX=10090 GN=Igkv19-93 PE=1 SV=7	Igkv19-93	803	584.5	316.2	453	387.5	1324	434.3	716.6	498.4	567	188.1	331.8	97.4	497.6	279.8	507.1
Ig-like domain-containing protein OS=Mus musculus (Mouse) OX=10090 GN=Igkv3-3 PE=4 SV=2	Igk-V21	627.3	517.5	251.4	353.2	276.9	1834.2	429.3	2765.8	588.1	733.2	182.4	214.7	47.7	827.9	66.7	596.4
Ig-like domain-containing protein OS=Mus musculus (Mouse) OX=10090 GN=Igkv2-137 PE=4 SV=1	Igkv2-137	337.9	224.4	144.1	110.4	197.8	265.6	112.7	222.4	231.3	200.8	93.1	131.9	41.1	114.4	66.6	142
Ig-like domain-containing protein OS=Mus musculus (Mouse) OX=10090 GN=Igkv3-10 PE=4 SV=7	Igkv3-10	378.1	479.8	412.3	215	556.3	1359.8	335.5	607.1	513.9	622.9	163.4	374.1	88.8	550	127.9	390.9
Ig-like domain-containing protein OS=Mus musculus (Mouse) OX=10090 GN=Igkv3-2 PE=4 SV=7	Igkv3-2	2119.4	1211.2	619.1	3430.9	642.8	1721.3	1057.9	2215.5	1371.6	1162.5	381.6	380.3	101.4	558.9	214.8	538.2
Ig-like domain-containing protein OS=Mus musculus (Mouse) OX=10090 GN=Igkv3-5 PE=4 SV=2	Igkv3-5	570.9	722	521.1	301.7	805.9	1905.9	436.6	952.8	794.8	849.5	214	507.5	105.6	811.5	148.3	605.6
Ig-like domain-containing protein OS=Mus musculus (Mouse) OX=10090 GN=Igkv4-53 PE=1 SV=1	Igkv4-53	226.4	132.2	123.4	91.1	166.1	348.7	88.3	144.5	168	162.9	71.3	99.5	37.4	76.6	62	128.6
Ig kappa chain V-VI region NQ2-6.1 OS=Mus musculus (Mouse) OX=10090 GN=MGI:2686370 PE=2 SV=1	Igkv4-55	326	254.1	126	110.3	214.3	875.4	278.3	547	299.8	259.2	96.2	128.7	47	299.7	52.5	368.3
Ig-like domain-containing protein OS=Mus musculus (Mouse) OX=10090 GN=Igkv4-57 PE=4 SV=2	Igkv4-57	330.4	350.2	183.8	146.6	308.3	697	275.8	730.6	345.4	249.9	100	116.8	41.4	280.7	49.5	296.3
Ig-like domain-containing protein OS=Mus musculus (Mouse) OX=10090 GN=Igkv4-57-1 PE=4 SV=1	Igkv4-57-1	221	183.7	301.8	149.9	286.1	885.9	194.8	159.7	377.9	313.3	99.7	173.7	122.8	125.9	156.7	114.7
Ig-like domain-containing protein OS=Mus musculus (Mouse) OX=10090 GN=Igkv4-58 PE=1 SV=1	Igkv4-58	170.2	192.7	95.6	93.7	135.1	224.9	92.8	355.7	299.6	96.8	52	62.5	28.8	96.6	23.3	142
Ig-like domain-containing protein OS=Mus musculus (Mouse) OX=10090 GN=Igkv4-59 PE=4 SV=1	Igkv4-59	2040	1193.4	550.8	413.5	435.5	3479.5	1135.1	3516	912.6	4610.7	389.4	594.6	168.3	584	209.7	808.9
Ig-like domain-containing protein OS=Mus musculus (Mouse) OX=10090 GN=Igkv4-63 PE=1 SV=1	Igkv4-63	1018	1012.7	629.6	500.5	678.1	7444	449.7	1412.5	1334	696.5	314.8	653.5	236.7	437.3	244.7	739.5
Ig-like domain-containing protein OS=Mus musculus (Mouse) OX=10090 GN=Igkv4-68 PE=4 SV=1	Igkv4-68	156.8	138.6	70.3	53.2	103.8	440.9	84.2	176.3	168.8	88.3	39.4	57.7	15.1	57.9	24.6	135.1
Ig-like domain-containing protein OS=Mus musculus (Mouse) OX=10090 GN=Igkv4-72 PE=4 SV=1	Igkv4-72	206.5	172.1	68.7	81	162.5	472.2	198.7	445	198.8	143.6	48.3	55.6	21.3	183.9	29.9	217.2
Ig-like domain-containing protein OS=Mus musculus (Mouse) OX=10090 GN=Igkv4-74 PE=4 SV=1	Igkv4-74	123.9	178.1	115.1	65.6	145.8	224.8	77.1	285.6	146.6	106.3	51.7	61.2	20.1	96.8	19.6	79.1
Ig-like domain-containing protein OS=Mus musculus (Mouse) OX=10090 GN=Igkv4-80 PE=4 SV=2	Igkv4-80	122.6	156.6	106.9	107.8	118.8	150.2	144.9	154	151	142.7	96.9	142.5	50.1	126	83.6	130.7
Ig-like domain-containing protein OS=Mus musculus (Mouse) OX=10090 GN=Igkv4-81 PE=4 SV=7	Igkv4-81	154.6	141.9	117.9	86.8	112.4	442.4	109.1	142	174.2	138.3	59.4	127.3	45.4	75.4	51.2	91.5
Ig-like domain-containing protein OS=Mus musculus (Mouse) OX=10090 GN=Igkv4-86 PE=4 SV=1	Igkv4-86	168.6	131.1	140.3	76.7	89.8	212.7	105.1	228.4	159.4	200.5	73.8	90.1	32	78.3	56.6	124.6
Ig-like domain-containing protein OS=Mus musculus (Mouse) OX=10090 GN=Igkv5-39 PE=1 SV=7	Igkv5-39	1069.1	4257.6	993.5	600.7	1390	3168.3	894.4	1740.5	967.5	1411.5	474.1	5975.4	175.2	1649.7	267.3	900.7
Ig-like domain-containing protein OS=Mus musculus (Mouse) OX=10090 GN=Igkv5-43 PE=1 SV=1	Igkv5-43	689.7	659.8	434.1	340.3	531	1566.8	529.5	582.1	546.9	634.5	231.6	462.9	185.7	385.7	208.7	395.4
Ig-like domain-containing protein OS=Mus musculus (Mouse) OX=10090 GN=Igkv5-45 PE=4 SV=1	Igkv5-45	67.4	137	107	24	140.9	143.1	44.2	110.8	78.2	61.7	47.9	115.5	9.4	59.2	14.3	50.4
Ig-like domain-containing protein OS=Mus musculus (Mouse) OX=10090 GN=Igkv6-13 PE=1 SV=7	Igkv6-13	1649.9	1676.6	1125.9	1099.4	1951.5	2873.3	1491.4	2201.8	1583.1	2215.2	860.7	1120.3	619	1383.4	858.8	1604.5
Ig-like domain-containing protein OS=Mus musculus (Mouse) OX=10090 GN=Igkv6-14 PE=4 SV=2	Igkv6-14	559.5	654	188.9	234.5	518.1	888.8	350.3	829.3	371.4	615.7	152.9	181.4	71.6	362.9	82.4	599.1
Ig-like domain-containing protein OS=Mus musculus (Mouse) OX=10090 GN=Igkv6-15 PE=1 SV=2	Igkv6-15	393.9	289.6	251.7	214.9	710.4	586.3	320.5	292.8	269.6	454.8	165.5	200	157.5	350.5	232.3	280.3
Ig-like domain-containing protein OS=Mus musculus (Mouse) OX=10090 GN=Igkv6-29 PE=4 SV=7	Igkv6-29	555.8	489.1	420.3	230.3	577.7	2192.3	460.5	567.8	485.4	339	156.1	273.3	113	242.7	133.3	439.7
Ig kappa chain V-I region S107A OS=Mus musculus (Mouse) OX=10090 GN=Igkv7-33 PE=2 SV=1	Igkv7-33	436.7	401.2	222.1	158.1	401.4	1271.5	327.3	473.4	319.8	232.3	114.6	151.9	67.6	183.1	59.7	292
Ig-like domain-containing protein OS=Mus musculus (Mouse) OX=10090 GN=Igkv8-19 PE=1 SV=2	Igkv8-19	564	453.8	422.3	356.5	535.9	1580.7	446	573.8	734	832.1	246.6	570.7	184	359.4	341.9	484.7
Ig-like domain-containing protein OS=Mus musculus (Mouse) OX=10090 GN=Igkv8-21 PE=1 SV=2	Igkv8-21	223.5	176.8	131.6	104.8	205.9	748.5	393.4	216.3	222.9	326.2	73.5	121.5	42.3	126.5	57	150.6
Ig-like domain-containing protein OS=Mus musculus (Mouse) OX=10090 GN=Igkv8-24 PE=4 SV=2	Igkv8-24	313.4	147.1	118.1	203.9	201.9	574.8	342.7	104.6	176.1	308	71.1	103	67	142	104.2	208.5
Ig-like domain-containing protein OS=Mus musculus (Mouse) OX=10090 GN=Igkv8-27 PE=4 SV=1	Igkv8-27	1535.4	879.3	766.4	598.1	968.3	2216.4	952.3	1240.6	983.6	1567.2	447.3	663.6	309.3	629.8	452.6	1065.4
Ig-like domain-containing protein OS=Mus musculus (Mouse) OX=10090 GN=Igkv8-28 PE=1 SV=7	Igkv8-28	4191.2	2744.1	1587.3	1477.2	1903.9	4784.9	1529	2577.8	2207.1	2624	858.8	1415.7	689.8	1601.8	821.5	2384.5
Ig-like domain-containing protein OS=Mus musculus (Mouse) OX=10090 GN=Igkv9-124 PE=1 SV=7	Igkv9-124	1832	1578.7	883.2	751.3	1121.7	2733.9	1040.4	6694.7	1784.9	1371	572.9	759.5	330.7	1191.1	388.7	1168.3
Ig-like domain-containing protein OS=Mus musculus (Mouse) OX=10090 GN=Iglc1 PE=4 SV=1	Iglc1	3557.8	2335.2	1505.6	1848.4	1929.6	3516.2	1528.4	2413.1	2405.5	2418.4	730	1066.7	464.3	1093.2	669.2	2241.1
Ig lambda-2 chain C region OS=Mus musculus (Mouse) OX=10090 GN=Iglc2 PE=1 SV=1	Iglc2	2057.2	1201	1429.2	1261.1	1453.9	2568.8	1871	1363.7	1636.1	3251.5	747.4	1338.8	575.8	1065.3	718	1312.5
Ig lambda-3 chain C region OS=Mus musculus (Mouse) OX=10090 GN=Iglc3 PE=1 SV=1	Iglc3	1462.1	910.6	1021.1	1014	1029.4	1848.7	1371.1	978.5	1197.7	2465.1	547.6	1074.4	448.9	817.4	559.8	1019.7
Ig-like domain-containing protein OS=Mus musculus (Mouse) OX=10090 GN=Iglv1 PE=4 SV=1	Iglv1	159.5	104.5	106.2	76.1	129.5	297.1	131.4	147.1	149.2	213.9	47	79.9	27.9	61.8	50.2	103.2
Ig lambda-2 chain V region OS=Mus musculus (Mouse) OX=10090 GN=ENSMUSG00000076940 PE=3 SV=1	Iglv2	1175.5	681.2	244.8	521.8	548.2	938	331.6	740	549.9	632.1	153.6	260.3	91.8	311.8	122.6	682.9
Ig-like domain-containing protein OS=Mus musculus (Mouse) OX=10090 GN=Iglv3 PE=4 SV=1	Iglv3	90.8	202.4	93.6	114.3	98.6	274.2	114	185.5	156.8	609.7	97.7	115.9	33.2	114.5	56.6	184.1
Interleukin-1 receptor accessory protein OS=Mus musculus (Mouse) OX=10090 GN=Il1rap PE=1 SV=1	Il1rap	299.7	294.5	422.5	141.6	235.3	316.1	275.8	352.3	280.2	313.3	203.7	207.7	107.1	172.3	172.9	209.1
Integrin alpha-IIb OS=Mus musculus (Mouse) OX=10090 GN=Itga2b PE=1 SV=2	Itga2b	377.6	280.2	210.5	185.3	362.9	315.3	198.3	358.2	298	254.1	143.4	164.9	63.1	182.6	88.9	198.5
Integrin beta-3 OS=Mus musculus (Mouse) OX=10090 GN=Itgb3 PE=1 SV=2	Itgb3	277.1	218.4	67	195.8	196.1	84.7	105.5	155.8	179.3	136.7	65.9	75.1	28.4	128.8	27.6	132.7
Inter-alpha-trypsin inhibitor heavy chain H1 OS=Mus musculus (Mouse) OX=10090 GN=Itih1 PE=1 SV=2	Itih1	8038.9	9556.4	8975	4167.6	9906.5	13644.2	5552.5	16585.7	10967.9	10350.8	5546.4	5818.7	2032.5	5214.4	2937.7	6822.6
Inter-alpha-trypsin inhibitor heavy chain H2 OS=Mus musculus (Mouse) OX=10090 GN=Itih2 PE=1 SV=1	Itih2	7095.6	7761.9	9090	3811.2	7613.4	11835.9	5487.7	11787.7	9013.2	9205.9	5630.9	6104.2	2478.1	4688.5	4158	5852
Inter-alpha-trypsin inhibitor heavy chain H3 OS=Mus musculus (Mouse) OX=10090 GN=Itih3 PE=1 SV=3	Itih3	4409.9	6622.5	3921.6	2321.7	4864.1	9424.7	4479.7	10916.8	9681.9	5986	5227.9	4628.1	1622.8	3838.9	2164.6	4726.4
Inter alpha-trypsin inhibitor, heavy chain 4 OS=Mus musculus (Mouse) OX=10090 GN=Itih4 PE=1 SV=2	Itih4	9891.7	11593.6	7423.4	5526.8	11175.4	23614.8	11068.2	32268.2	22651.6	18157	11199.1	9621.4	3388	7110.1	4723.5	10335.8
Immunoglobulin J chain OS=Mus musculus (Mouse) OX=10090 GN=Jchain PE=1 SV=4	Jchain	3222.9	3559	2015.4	4491	2304.6	5594.4	3216.4	4937.8	3379.6	4333.9	1608.1	3212.4	771.1	4458.4	1382.9	2849.7
Lysine-specific demethylase 5A OS=Mus musculus (Mouse) OX=10090 GN=Kdm5a PE=1 SV=2	Kdm5a	208.4	320.2	251.1	362.8	540.4	389	192.4	1014.9	646.7	357.1	285.2	317	59.5	555.6	69.3	247.1
Plasma kallikrein OS=Mus musculus (Mouse) OX=10090 GN=Klkb1 PE=1 SV=2	Klkb1	1958.1	3114.9	4224.3	1233.9	2218.4	3186.6	1453.8	4157.3	2469.3	2437.3	1829.6	1825.9	620.8	1425.7	928.7	1409.3
Kininogen-1 OS=Mus musculus (Mouse) OX=10090 GN=Kng1 PE=1 SV=1	Kng1	9161.5	12938.9	13719.4	6304.9	8723.8	11916.1	7919.7	16710.6	12286	10391	9581.2	10121	4103.1	10097.8	5585.7	7699.3
Bradykinin OS=Mus musculus (Mouse) OX=10090 GN=Kng2 PE=1 SV=1	Kng2	1938	2774.7	1765.5	1029.4	1289.5	2490.9	1607.4	3237	1920.1	2127.6	1459.3	1655.4	616.4	1470.3	793.9	1487.6
Keratin, type II cytoskeletal 2 oral OS=Mus musculus (Mouse) OX=10090 GN=Krt76 PE=1 SV=1	Krt76	1811	784	301.9	414	469.7	847	639.3	445.6	344.9	661.2	209.3	336.8	228.3	196.5	274.7	678.1
Laminin subunit beta-3 OS=Mus musculus (Mouse) OX=10090 GN=Lamb3 PE=1 SV=2	Lamb3	1789.1	2556.4	1038.5	315.3	1360	1448.8	545.2	1679.8	1022.6	740.7	996	328.3	157.8	413.4	125.7	923.5
Laminin subunit gamma-1 OS=Mus musculus (Mouse) OX=10090 GN=Lamc1 PE=1 SV=2	Lamc1	443.9	540.8	317.4	617.4	554.7	482.1	392.6	754.5	652	487.5	279.3	489.1	129.5	641.9	134.9	397.5
Phosphatidylcholine-sterol acyltransferase OS=Mus musculus (Mouse) OX=10090 GN=Lcat PE=1 SV=2	Lcat	360.8	535.5	415.8	255	326.7	506.5	337.8	783.1	515.4	417.3	359.9	260	90.3	341.7	142.9	249.7
Galectin-3-binding protein OS=Mus musculus (Mouse) OX=10090 GN=Lgals3bp PE=1 SV=1	Lgals3bp	310.6	389.1	157.4	188.3	171.6	234.6	123.6	328.3	260.1	208.5	120.2	119.8	44.8	124.3	38	188.6
Leukemia inhibitory factor receptor OS=Mus musculus (Mouse) OX=10090 GN=Lifr PE=1 SV=1	Lifr	1688.9	1975.3	1809.3	599.4	1187.1	1235.8	1192	1772.6	1408	1086.3	1360.9	980.4	381.7	1135.7	493.4	843.8
Lon protease homolog, mitochondrial OS=Mus musculus (Mouse) OX=10090 GN=Lonp1 PE=1 SV=2	Lonp1	49.8	77.6	72.1	76.3	51.8	64.3	55.6	114.2	68.7	72.8	34.6	64.3	23.7	71.5	33.9	48.4
Lipoprotein lipase OS=Mus musculus (Mouse) OX=10090 GN=Lpl PE=1 SV=3	Lpl	233.8	344.6	201.9	153.6	479.2	294.2	177.4	382.8	341	254.5	148.4	149.9	53.1	192.5	76.5	195
LRRCT domain-containing protein OS=Mus musculus (Mouse) OX=10090 GN=Lrg1 PE=1 SV=1	Lrg1	1045.1	1311.7	704.8	638.3	791.3	1257.2	1337.3	2287.9	1589.4	1156.6	875.6	882.1	344.6	1200.6	380.7	790.3
Prolow-density lipoprotein receptor-related protein 1 OS=Mus musculus (Mouse) OX=10090 GN=Lrp1 PE=1 SV=1	Lrp1	1915.5	2459.8	1765.8	2346.6	1973.9	2154	1942.9	2734.6	2480.8	2450.8	1413.2	2102.7	665.8	2210.1	1153.9	1770.8
Volume-regulated anion channel subunit LRRC8D OS=Mus musculus (Mouse) OX=10090 GN=Lrrc8d PE=1 SV=1	Lrrc8d	320.4	644.1	194.1	76.1	183.1	216.1	79.1	571	371.7	158.6	117.5	63.2	14	124.3	24	158.1
Leucine-rich repeat and IQ domain-containing protein 4 OS=Mus musculus (Mouse) OX=10090 GN=Lrriq4 PE=2 SV=1	Lrriq4	165.7	139	96.8	83.9	187.2	258.6	141.3	204.9	210.4	195.5	64	83.4	37.6	64.4	44.3	109.4
Latent-transforming growth factor beta-binding protein 1 OS=Mus musculus (Mouse) OX=10090 GN=Ltbp1 PE=1 SV=2	Ltbp1	479.1	522.8	439.9	467.9	560.8	599.1	466	647.5	686.4	665	342.1	591.6	239.9	556.6	336.4	449.8
Lumican OS=Mus musculus (Mouse) OX=10090 GN=Lum PE=1 SV=2	Lum	713.8	479.9	510.3	334	325.2	430	426.5	487.5	414.9	414.4	280.7	319.1	162.7	311.7	213.3	324.7
Mannan-binding lectin serine protease 1 OS=Mus musculus (Mouse) OX=10090 GN=Masp1 PE=1 SV=2	Masp1	4378.7	5353	4638.4	3397.1	4646.7	5393.4	4438.7	7193.7	6010	6242	2872.8	4710.5	1688.9	3873.8	2371.6	3619.9
Mannan-binding lectin serine protease 2 OS=Mus musculus (Mouse) OX=10090 GN=Masp2 PE=1 SV=1	Masp2	1412.9	1552.8	1465.7	834.6	1487.2	1691	1287.3	2038	1640.3	1812	824	1174.9	465.9	909.4	751.8	1046.2
Mannose-binding protein A OS=Mus musculus (Mouse) OX=10090 GN=Mbl1 PE=1 SV=1	Mbl1	7013.9	7468.4	5063.3	6054.9	7766.3	6760	6460.8	10132.3	8579.9	8751.8	4105.1	7176.7	2508.8	8542.5	4081.9	5732.2
Mannose-binding protein C OS=Mus musculus (Mouse) OX=10090 GN=Mbl2 PE=1 SV=2	Mbl2	6712	8454.3	4384.1	8545.3	7207.2	5994.6	5309	7641.8	7264	7501.5	4128.5	7418.7	3071.1	8687.3	4368.9	9304.8
Maltase-glucoamylase OS=Mus musculus (Mouse) OX=10090 GN=Mgam PE=1 SV=1	Mgam	626.7	348.9	129.6	90.5	93.4	148	127	214.8	158.9	105.9	96.9	75.9	33.1	104.5	47.8	136.8
Multimerin-1 OS=Mus musculus (Mouse) OX=10090 GN=Mmrn1 PE=1 SV=2	Mmrn1	1018.5	753.7	794.5	563.7	1430.3	1340.1	992.9	864.3	1390	1400.8	579.3	1274.5	692.9	726	502.5	739.9
Murinoglobulin-1 OS=Mus musculus (Mouse) OX=10090 GN=Mug1 PE=1 SV=3	Mug1	30926.7	42679.9	37069.5	9884.9	22658.5	28021.9	16972.8	44624	32722	24391.4	19875.6	13117.5	6066	13010.3	9096.4	17842.5
Murinoglobulin-2 OS=Mus musculus (Mouse) OX=10090 GN=Mug2 PE=1 SV=2	Mug2	122.4	167.6	169.2	48.7	147.5	176.5	83.6	244.2	197.3	121.3	75.6	62	17	74.8	29.3	89
Lipocln_cytosolic_FA-bd_dom domain-containing protein OS=Mus musculus (Mouse) OX=10090 GN=Mup13 PE=3 SV=1	Mup13	1321.9	1051.7	565.3	468.4	531	609.1	911	1154	693.7	813.5	361.6	632.6	180.5	516.5	331.7	552.6
Major urinary protein 20 OS=Mus musculus (Mouse) OX=10090 GN=Mup20 PE=1 SV=1	Mup20	522.7	489.9	166.6	139.4	198.2	300.5	235.8	470.3	248.8	280.8	108.3	137.4	45.4	136	72.6	218.5
Major urinary protein 1 OS=Mus musculus (Mouse) OX=10090 GN=Mup1 PE=1 SV=1	Mup1	2787.7	2261.6	1119.3	928	1258.2	1004.5	1594.5	2713.4	1460.7	1401.4	669.2	1124.7	286	1232.1	470.6	1009.7
Major urinary protein 5 OS=Mus musculus (Mouse) OX=10090 GN=Mup5 PE=2 SV=2	Mup5	1333.8	1234.6	372.6	366.8	472.4	480.7	570.1	1325.8	624.7	553.6	246.5	352.2	96.9	494.9	125.4	446.3
Lipocln_cytosolic_FA-bd_dom domain-containing protein OS=Mus musculus (Mouse) OX=10090 GN=Mup7 PE=3 SV=1	Mup7	1976.6	1516.9	913.3	700.6	984	824.3	1260.2	1857.9	1084.8	1128.6	531	909.9	234.5	873.2	417.8	781.9
Myosin-1 OS=Mus musculus (Mouse) OX=10090 GN=Myh1 PE=1 SV=1	Myh1	381.8	355.1	261.5	199.3	362.6	860.7	346.5	1136.5	968	826.1	256.5	297.2	73	220.7	117.3	286.2
Myosin-10 OS=Mus musculus (Mouse) OX=10090 GN=Myh10 PE=1 SV=2	Myh10	148.2	165.3	95.2	184.2	92.6	109.3	112.7	155.9	158.5	144.5	77.9	105.3	44.9	105.3	93.5	147.1
Myosin-4 OS=Mus musculus (Mouse) OX=10090 GN=Myh4 PE=2 SV=1	Myh4	483.9	464	317	254.3	446.8	1105	456.9	1429.4	1257.5	1069	309.2	389.7	97.5	297.6	152.5	378.5
Myosin-7 OS=Mus musculus (Mouse) OX=10090 GN=Myh7 PE=2 SV=1	Myh7	283.8	269.8	188.4	162.3	301.9	695.6	278.8	878.2	772.7	693.3	204	244.5	55.9	181.5	92.3	231.8
Myosin-9 OS=Mus musculus (Mouse) OX=10090 GN=Myh9 PE=1 SV=4	Myh9	1832.6	1764.1	1166.7	2495.4	1697.5	1382.3	1397.7	1790.5	1849.6	1821.2	1204.4	1207.5	508.5	2059.8	1090.9	1768.3
Myosin light polypeptide 6 OS=Mus musculus (Mouse) OX=10090 GN=Myl6 PE=1 SV=3	Myl6	291.1	284.3	308.6	571.9	291.3	366.5	311.4	400.7	388.4	425.5	268.6	350.3	127.4	392.7	252.2	297.2
Myosin light chain 6B OS=Mus musculus (Mouse) OX=10090 GN=Myl6b PE=1 SV=1	Myl6b	102.6	98.7	155.8	283.3	118	102.8	128.9	131.5	147.6	166.9	146.8	143.8	63.9	181	150.2	120.9
Neurogenic locus notch homolog protein 2 OS=Mus musculus (Mouse) OX=10090 GN=Notch2 PE=1 SV=2	Notch2	199.7	244.8	192.4	256	223.7	246.2	181.2	350.3	273.8	237.1	136.8	226.4	86.7	271.3	124.6	181.1
Neurogenic locus notch homolog protein 3 OS=Mus musculus (Mouse) OX=10090 GN=Notch3 PE=1 SV=1	Notch3	110.8	158.7	81.9	207.8	150.2	107	90.9	124.1	132.1	114.8	76.8	117.5	36.4	199	34.1	102.2
Alpha-1-acid glycoprotein 1 OS=Mus musculus (Mouse) OX=10090 GN=Orm1 PE=1 SV=1	Orm1	1194.5	1118.4	335.5	460.7	806.9	479.4	1068.2	1773	757.7	632.7	401.9	616.5	197.1	1241.4	132.3	800
Alpha-1-acid glycoprotein 2 OS=Mus musculus (Mouse) OX=10090 GN=Orm2 PE=1 SV=1	Orm2	300.1	332.5	89.3	131.9	199.7	145	299.7	468.8	207.3	182.6	107.8	169.8	50.8	361	43.9	207.9
Protein disulfide-isomerase A3 OS=Mus musculus (Mouse) OX=10090 GN=Pdia3 PE=1 SV=2	Pdia3	54.4	51	59.7	53.2	61.6	111.8	79	86	78	110	34.8	73.4	26.2	56.3	48.4	57.3
Platelet factor 4 OS=Mus musculus (Mouse) OX=10090 GN=Pf4 PE=1 SV=1	Pf4	709.2	497.6	1255	453.6	777.6	680.1	514.4	767.9	585.5	776	681.4	916.7	276.1	516.1	597.8	426.2
Polymeric immunoglobulin receptor OS=Mus musculus (Mouse) OX=10090 GN=Pigr PE=1 SV=1	Pigr	2104.5	2223.7	1380.4	1429.8	1590.8	2787.9	1124.5	1890.8	1960.7	1699.4	853.4	1163.7	522	1659.5	611.3	1780.5
Pyruvate kinase PKLR OS=Mus musculus (Mouse) OX=10090 GN=Pklr PE=1 SV=1	Pklr	440.8	354.5	232.2	171.7	309.9	1042.6	273.3	1067.5	1083.2	416.5	329.2	169.9	59.8	199.5	69.6	307.1
Pyruvate kinase PKM OS=Mus musculus (Mouse) OX=10090 GN=Pkm PE=1 SV=4	Pkm	907.8	823.2	596.4	409.5	649.2	2106.3	708.7	2134.2	2321.7	963.4	836.2	487.1	191	473.8	263.5	618.7
Plasminogen OS=Mus musculus (Mouse) OX=10090 GN=Plg PE=1 SV=3	Plg	11756.4	20823.5	23386.6	13801	20559.7	21637.1	15117.1	39787.5	22044.4	27617.2	12526.9	22127.8	6705.5	14859	10404.7	11639.4
Phospholipid transfer protein OS=Mus musculus (Mouse) OX=10090 GN=Pltp PE=1 SV=1	Pltp	490.2	662.3	596.2	196.2	599.2	425.8	263.2	638.1	437.8	378.9	305.1	209.5	79.2	263.2	136.9	261.1
Serum paraoxonase/arylesterase 1 OS=Mus musculus (Mouse) OX=10090 GN=Pon1 PE=1 SV=2	Pon1	1990	2269.2	2528.1	652.1	1404.5	1791.8	1001.2	2437.6	1720.9	1348.5	1068.7	829.3	269.8	864.2	474.5	744
Periostin OS=Mus musculus (Mouse) OX=10090 GN=Postn PE=1 SV=2	Postn	787	1095.4	721.9	490.7	944.1	841.4	529	932.1	984.1	763.6	448.5	561.9	198.1	468.7	323.7	498
SCY domain-containing protein OS=Mus musculus (Mouse) OX=10090 GN=Ppbp PE=1 SV=1	Ppbp	461.6	497	993.5	514.7	477.8	430.7	359.5	705	572.7	599.2	457	758	180.2	542.3	626.3	318.8
Vitamin K-dependent protein C OS=Mus musculus (Mouse) OX=10090 GN=Proc PE=1 SV=2	Proc	188.7	217.1	279	215.2	153.6	172.9	193.5	246	230.7	230.6	320.8	242.8	101.1	205	161.7	127.5
Vitamin K-dependent protein S OS=Mus musculus (Mouse) OX=10090 GN=Pros1 PE=2 SV=1	Pros1	429.3	637.6	465.2	378.4	638.3	632.2	379.8	787	649	549.8	336	382.9	130.3	519.1	198.2	316.7
Vitamin K-dependent protein Z OS=Mus musculus (Mouse) OX=10090 GN=Proz PE=1 SV=1	Proz	1299.6	2896.4	1655.2	2390.3	1553.3	1515.1	1253.6	2915.5	2462.2	1875.7	1882.5	2545.3	539.5	2738.1	1266	1683.6
Prosaposin OS=Mus musculus (Mouse) OX=10090 GN=Psap PE=1 SV=2	Psap	932.1	1242.5	998.7	638.5	944.6	1103.6	661.5	1771.3	1061.5	935.1	640.9	696.6	229.6	749.2	344.5	663
Proteasome subunit alpha type-1 OS=Mus musculus (Mouse) OX=10090 GN=Psma1 PE=1 SV=1	Psma1	641.6	945.2	676	898.9	710.6	866	711.8	1121.3	1007.5	997	556.3	981.7	289.2	778.3	633.8	651.1
Proteasome subunit alpha type-3 OS=Mus musculus (Mouse) OX=10090 GN=Psma3 PE=1 SV=3	Psma3	169.5	204.1	195.5	172.6	411.2	259.8	173.8	266.3	245.8	223.5	180.7	179	111.3	263	129.1	245
Proteasome subunit alpha type-5 OS=Mus musculus (Mouse) OX=10090 GN=Psma5 PE=1 SV=1	Psma5	100.4	108.3	206.5	113.4	178.6	144.4	136.7	154.3	138.4	188.4	114.8	180.1	78.6	122.1	137.6	120
Proteasome subunit alpha type-6 OS=Mus musculus (Mouse) OX=10090 GN=Psma6 PE=1 SV=1	Psma6	114.4	140.8	68.4	46.9	119	176.4	74.8	223.8	96.9	115.8	50.5	59.7	20.8	69.4	26.2	117.3
26S proteasome regulatory subunit 7 OS=Mus musculus (Mouse) OX=10090 GN=Psmc2 PE=1 SV=5	Psmc2	68.1	80.3	63.6	76.6	89.6	69.5	53	107.6	97.9	81.7	47	63.8	21.9	73.4	27.1	75.4
Glycogen phosphorylase, muscle form OS=Mus musculus (Mouse) OX=10090 GN=Pygm PE=1 SV=3	Pygm	223.4	179.2	149.9	143.8	173.1	533.7	226.9	487.6	633.3	312.2	236.4	157.6	61	150.9	104.9	194.2
Pregnancy zone protein OS=Mus musculus (Mouse) OX=10090 GN=Pzp PE=1 SV=3	Pzp	90348.2	110958	99212.1	26031.1	68031.8	86094.2	49580.2	91135.8	72206.5	59330.4	67084.4	34144.5	18632.3	32325.4	27837.3	47000.6
Sulfhydryl oxidase 1 OS=Mus musculus (Mouse) OX=10090 GN=Qsox1 PE=1 SV=1	Qsox1	164.3	287	134.6	100.5	151.8	245.8	122.7	507.1	209.2	178.6	100.2	90.2	32.8	99.1	39.8	111.5
Ras-related protein Rap-1A OS=Mus musculus (Mouse) OX=10090 GN=Rap1a PE=1 SV=1	Rap1a	415.5	450.1	177.6	286.7	305.6	215.2	205.6	366.3	329.3	298.7	152.8	198.5	71.7	214.8	117.2	254.7
Serum amyloid A-1 protein OS=Mus musculus (Mouse) OX=10090 GN=Saa1 PE=1 SV=2	Saa1	248.7	159.8	152.8	134.9	586.7	509.7	968.5	1467	1326.5	1220.2	523.1	614.6	64.9	178	156.2	80.8
Serum amyloid A-2 protein OS=Mus musculus (Mouse) OX=10090 GN=Saa2 PE=1 SV=1	Saa2	1011	990.1	516.3	550.2	2045.9	1645.8	2752.2	4265.1	3810	3361.9	1470	1541.1	180.7	666.1	300	429.4
Serum amyloid A-3 protein OS=Mus musculus (Mouse) OX=10090 GN=Saa3 PE=1 SV=1	Saa3	62.1	42.6	69.9	36.4	128.4	111.7	189	232.5	252.5	241.5	119.7	135.7	27.8	59.7	60.1	27
Serum amyloid A-4 protein OS=Mus musculus (Mouse) OX=10090 GN=Saa4 PE=1 SV=2	Saa4	1824.2	3015.2	1815.3	1175.1	3169.9	2091.2	1976.3	4131.1	2557.5	1799.5	1736.5	1388.9	476.5	1651.5	780.7	1246.7
Suprabasin OS=Mus musculus (Mouse) OX=10090 GN=Sbsn PE=2 SV=1	Sbsn	178	276.7	151.3	264	179.6	157.1	141.9	244.8	209.8	140.2	92	108.5	37.8	158.7	43.1	105.6
Protein Z-dependent protease inhibitor OS=Mus musculus (Mouse) OX=10090 GN=Serpina10 PE=1 SV=1	Serpina10	457.2	662.1	528.7	277.7	610.9	689.4	477.4	1454.5	800.5	656.9	396.2	432.8	108.4	577.2	223.6	367
Alpha-1-antitrypsin 1-1 OS=Mus musculus (Mouse) OX=10090 GN=Serpina1a PE=1 SV=4	Serpina1a	1737.4	1319.4	750.6	310.5	804.6	938.1	839.6	2074.9	1020	843.7	337	349	139.6	425.9	125.6	442.7
Alpha-1-antitrypsin 1-2 OS=Mus musculus (Mouse) OX=10090 GN=Serpina1b PE=1 SV=2	Serpina1b	2801.9	2510.3	1545.9	825.2	1804.4	2205.8	1577.2	3699.3	2126.6	1820.5	880.8	909	310.8	1145.8	399.3	1000.8
Alpha-1-antitrypsin 1-4 OS=Mus musculus (Mouse) OX=10090 GN=Serpina1d PE=1 SV=1	Serpina1d	13625.8	10050.2	9002.7	4110	7138.4	9390.1	8660.3	15333.8	9317.8	8261.8	5686	5101.1	2184.7	5539.2	2706.6	4834.4
Alpha-1-antitrypsin 1-5 OS=Mus musculus (Mouse) OX=10090 GN=Serpina1e PE=1 SV=1	Serpina1e	3365.4	2349.9	1509.8	850.3	1533.7	2594	2155.1	4270.1	2219.9	1734.1	1273.9	1100.2	433.8	1255.8	501.5	1011.4
Serine protease inhibitor A3A OS=Mus musculus (Mouse) OX=10090 GN=Serpina3a PE=1 SV=2	Serpina3a	297.5	283.8	172.2	116.6	183.4	682.5	281.2	1125.6	598.1	469.2	192.6	174.2	42.7	154.5	57.7	148.9
Serine protease inhibitor A3C OS=Mus musculus (Mouse) OX=10090 GN=Serpina3c PE=2 SV=1	Serpina3c	1937.2	2067.5	1991.8	731.3	1583.1	1791.4	1594.6	3471.2	2181.1	1513.7	1028.9	1012.1	439.8	1129.8	423.8	1000.7
Serine protease inhibitor A3F OS=Mus musculus (Mouse) OX=10090 GN=Serpina3f PE=1 SV=3	Serpina3f	991.3	1205.9	758.4	285.6	676.7	866	677.6	2020.9	1088.2	695.8	366.7	373.8	129.7	488.1	107.1	456
Serine protease inhibitor A3G OS=Mus musculus (Mouse) OX=10090 GN=Serpina3g PE=1 SV=2	Serpina3g	422.9	401.2	393.2	220.9	349.9	1498	663.6	1829.6	1273	975.4	529.5	510	178.8	311.8	216.8	253.6
Serine protease inhibitor A3K OS=Mus musculus (Mouse) OX=10090 GN=Serpina3k PE=1 SV=2	Serpina3k	13771.9	14297.4	11104.5	4917.5	8283.6	11310.6	11460.6	18402.4	11804.3	10051.7	6394.9	7031.5	3030.5	6935.6	3402	6962.3
Serine protease inhibitor A3M OS=Mus musculus (Mouse) OX=10090 GN=Serpina3m PE=1 SV=2	Serpina3m	957.3	1104.8	930.1	327.7	750.6	1953.4	799.2	3202.4	1727.4	1370.6	595.2	512.3	165	437.5	230.4	584.1
Serine protease inhibitor A3N OS=Mus musculus (Mouse) OX=10090 GN=Serpina3n PE=1 SV=1	Serpina3n	1588.3	1525.1	1795	958.6	1365.2	4163.4	2005.5	5199.6	3655.2	2900.5	1632.2	1675.3	609	1214.8	797.3	961.8
Corticosteroid-binding globulin OS=Mus musculus (Mouse) OX=10090 GN=Serpina6 PE=1 SV=1	Serpina6	270.3	131.3	155.4	76.9	124.7	149.2	159	162.7	135.3	163.9	107	111.8	98.9	101.6	90.5	156.1
Antithrombin-III OS=Mus musculus (Mouse) OX=10090 GN=Serpinc1 PE=1 SV=1	Serpinc1	4912	8564.3	5984.4	3742.8	4648.6	5291	4327.1	10964.4	6207.3	6036.3	4797.1	4150.5	1381.9	4564.2	2218.3	3323.9
Heparin cofactor 2 OS=Mus musculus (Mouse) OX=10090 GN=Serpind1 PE=1 SV=1	Serpind1	237	210.9	261.1	101.7	200.7	252.3	167.2	283	203.2	210.2	168.9	134	50.3	113.8	85.8	148.2
Pigment epithelium-derived factor OS=Mus musculus (Mouse) OX=10090 GN=Serpinf1 PE=1 SV=2	Serpinf1	1135.1	571.4	932.9	435.7	614.9	709.2	412.9	1065.3	829.4	913.7	420	409	151.5	461.2	223.1	297.2
Alpha-2-antiplasmin OS=Mus musculus (Mouse) OX=10090 GN=Serpinf2 PE=1 SV=1	Serpinf2	2544.7	4008	3420.2	2301.4	2573	3831.6	2667.6	5781.6	4186.4	4572.6	2317	3550.9	1080.9	2609.7	1391.6	2068.8
Plasma protease C1 inhibitor OS=Mus musculus (Mouse) OX=10090 GN=Serping1 PE=1 SV=3	Serping1	3069.5	3124.4	2592.3	1085.6	3261.1	3271.5	2556.8	3899.1	2913.6	3109.3	1643	1609.3	620.7	1506.4	806.1	1552.5
Selection and upkeep of intraepithelial T-cells protein 5 OS=Mus musculus (Mouse) OX=10090 GN=Skint5 PE=2 SV=1	Skint5	354.1	256.1	98	67.3	419.1	516.7	223.6	751.5	450.7	323.5	79.7	84.4	30.7	111.1	22.8	280.2
Band 3 anion transport protein OS=Mus musculus (Mouse) OX=10090 GN=Slc4a1 PE=1 SV=1	Slc4a1	631.7	516.1	307.5	309.1	530.7	485.1	249.7	525.5	309.3	281.8	265.5	204.6	86.4	226.2	139	341
STE20-like serine/threonine-protein kinase OS=Mus musculus (Mouse) OX=10090 GN=Slk PE=1 SV=2	Slk	938.9	1447.8	339.2	902.1	798.3	329.7	236.6	602.2	504.4	444	357.8	478	187.1	469.8	134.6	1232.9
Alpha-synuclein OS=Mus musculus (Mouse) OX=10090 GN=Snca PE=1 SV=2	Snca	114.7	102.4	68.1	67.9	125.5	381.9	191.6	292.1	256.9	240.3	142	130.3	45	78.9	70.3	220.2
Osteopontin OS=Mus musculus (Mouse) OX=10090 GN=Spp1 PE=1 SV=1	Spp1	204.4	282.2	153.2	275.4	272.2	248.8	214.6	364.1	300.7	282.9	159.2	213.2	65	258.3	67.8	213.8
Serglycin OS=Mus musculus (Mouse) OX=10090 GN=Srgn PE=1 SV=1	Srgn	321.2	298.9	205	655.4	226.6	257	228	357.2	526.3	453.7	242.2	450.2	121.4	605	134.2	395.8
Tissue factor pathway inhibitor OS=Mus musculus (Mouse) OX=10090 GN=Tfpi PE=2 SV=1	Tfpi	588.5	1016.6	737.6	1263	765.1	647.3	504.7	1044	974.7	718.2	701	710.9	185.5	1078.8	490.1	566.1
Transforming growth factor beta-1 proprotein OS=Mus musculus (Mouse) OX=10090 GN=Tgfb1 PE=1 SV=1	Tgfb1	62.6	66.1	59.4	55.4	64.2	69.3	64.5	63.2	74	75.1	50.2	70.2	30.1	43.1	32.8	45.8
Thrombospondin-1 OS=Mus musculus (Mouse) OX=10090 GN=Thbs1 PE=1 SV=1	Thbs1	31390.6	32561.6	19899.4	38777.8	41263.9	27149.5	21515.4	36599.8	31535.2	35777.5	21038.3	26907.2	12376.7	32287	17090.8	34544.2
Thrombospondin-4 OS=Mus musculus (Mouse) OX=10090 GN=Thbs4 PE=1 SV=1	Thbs4	1515.2	1720.5	1007.6	1581.9	1487.2	1574	1236.3	1846	1744.8	1520.7	798.3	1391.3	413.7	1532.8	691.2	1260.7
Talin-1 OS=Mus musculus (Mouse) OX=10090 GN=Tln1 PE=1 SV=2	Tln1	2508.8	2743.3	1671.3	2288.4	2722.8	1969.5	1732	2797.5	2645	2653.8	1381.5	1446.5	586.6	1926.9	949.2	2073.2
Tenascin OS=Mus musculus (Mouse) OX=10090 GN=Tnc PE=1 SV=1	Tnc	1047.7	1563.4	662.6	1416.2	1600.5	1061.7	850.3	1554.7	1322.3	1116.7	537.2	873.4	224.4	1362.1	314.5	931.6
Serotransferrin OS=Mus musculus (Mouse) OX=10090 GN=Tf PE=1 SV=1	Trf	15735.5	21968.7	26557.6	10022.1	16394.7	21350.8	20547.7	31044	19983.1	19124.9	17162.6	16358.6	7480.9	14195.4	8623.6	8704.8
Cdc42-interacting protein 4 OS=Mus musculus (Mouse) OX=10090 GN=Trip10 PE=1 SV=2	Trip10	142.5	172.8	115.6	106.7	163.9	166.5	101.2	214.8	178.6	150.8	104.7	105.2	48.9	120.8	73.5	138.5
Peptidase S1 domain-containing protein OS=Mus musculus (Mouse) OX=10090 GN=Try10 PE=1 SV=1	Try10	381	254.6	133.9	131.1	132	169.2	129.7	165.2	168.4	152.6	96.8	134.5	70.1	167.4	105.2	132.5
Titin OS=Mus musculus (Mouse) OX=10090 GN=Ttn PE=1 SV=1	Ttn	258.7	296.5	233.8	161.5	297.3	592.9	336.2	467.4	573.3	447	182.4	235.6	87.9	186.3	140.1	227.1
Transthyretin OS=Mus musculus (Mouse) OX=10090 GN=Ttr PE=1 SV=1	Ttr	5008.6	6404.5	6240.8	4582.5	3536.3	3659.1	3380.9	8402	4084.5	4128.5	2752	3508.3	1396.4	5062	1783.4	3975.3
Vascular cell adhesion protein 1 OS=Mus musculus (Mouse) OX=10090 GN=Vcam1 PE=1 SV=1	Vcam1	360.5	882	369.9	221.1	379.9	404.8	282.8	889.4	542.3	380.4	275.9	262.3	83.9	302	84.1	256.9
Vinculin OS=Mus musculus (Mouse) OX=10090 GN=Vcl PE=1 SV=4	Vcl	130.7	229.8	95.4	56.7	104.9	124.6	77.1	210.9	160.2	104.9	77.4	61.7	15.6	77.3	24.6	76
Transitional endoplasmic reticulum ATPase OS=Mus musculus (Mouse) OX=10090 GN=Vcp PE=1 SV=4	Vcp	99.8	108.5	78.1	68.9	122.7	100.7	65.6	160.1	126	90.8	57.2	51.7	17.8	75.1	24.6	96.4
Vitronectin OS=Mus musculus (Mouse) OX=10090 GN=Vtn PE=1 SV=2	Vtn	4145.3	7160	5696	3709	7144.7	6468.9	5506.6	10335.7	9207.7	7093.8	4864.1	5560.2	1681.4	5171.8	2390.9	4226.6
X-ray repair cross-complementing protein 5 OS=Mus musculus (Mouse) OX=10090 GN=Xrcc5 PE=1 SV=4	Xrcc5	205.1	173.1	202.9	168.7	286.5	273.4	163.8	218.1	245.3	255.6	189.9	226	102	148.5	138.3	305.8

## Sheet: Sheet1
			X131C_Control_18					131C_Control_18			131C_Control_18		131C_Control_18	130C_Control_23	127C_Control_24	133N_Control_25	129C_Control_26	131N_S24h_15	128N_S24h_16	132C_S24h_17	132N_S24h_20	129N_S24h_21	128C_S72h_27	130N_S72h_28	127N_S72h_29	133C_S72h_30	126_S72h_31	134N_S72h_32
			X130C_Control_23					130C_Control_23			130C_Control_23
			X127C_Control_24					127C_Control_24			127C_Control_24
			X133N_Control_25					133N_Control_25			133N_Control_25
			X129C_Control_26					129C_Control_26			129C_Control_26
			X131N_S24h_15					131N_S24h_15			131N_S24h_15
			X128N_S24h_16					128N_S24h_16			128N_S24h_16
			X132C_S24h_17					132C_S24h_17			132C_S24h_17
			X132N_S24h_20					132N_S24h_20			132N_S24h_20
			X129N_S24h_21					129N_S24h_21			129N_S24h_21
			X128C_S72h_27					128C_S72h_27			128C_S72h_27
			X130N_S72h_28					130N_S72h_28			130N_S72h_28
			X127N_S72h_29					127N_S72h_29			127N_S72h_29
			X133C_S72h_30					133C_S72h_30			133C_S72h_30
			X126_S72h_31					126_S72h_31			126_S72h_31
			X134N_S72h_32					134N_S72h_32			134N_S72h_32
