# Supplementary material for: Surgical Trauma in Mice Modifies the Content of Circulating Extracellular Vesicles
Source: Front Immunol. 2022 Jan 18;12:824696. doi: 10.3389/fimmu.2021.824696 (PMC8804340; doi:10.3389/fimmu.2021.824696)
Supplement: Supplementary file 5 [file Table_3.xlsx]

## Sheet: Sheet1
Differentially expressed proteins (6 h post-surgery)
Description	Gene.Symbol	log2FC	FDR
Glycogen phosphorylase, brain form OS=Mus musculus (Mouse) OX=10090 GN=Pygb PE=1 SV=3	Pygb	1.81001	0.00136032
Glycogen phosphorylase, liver form OS=Mus musculus (Mouse) OX=10090 GN=Pygl PE=1 SV=4	Pygl	1.69939	0.00133952
Glycogen phosphorylase, muscle form OS=Mus musculus (Mouse) OX=10090 GN=Pygm PE=1 SV=3	Pygm	1.62996	0.00489493
Differentially expressed proteins (24 h post-surgery)
Description	Gene.Symbol	log2FC	FDR
Actin, alpha skeletal muscle OS=Mus musculus (Mouse) OX=10090 GN=Acta1 PE=1 SV=1	Acta1	0.658401	0.0451731
Serum amyloid P-component OS=Mus musculus (Mouse) OX=10090 GN=Apcs PE=1 SV=2	Apcs	1.65957	0.0467727
Inter alpha-trypsin inhibitor, heavy chain 4 OS=Mus musculus (Mouse) OX=10090 GN=Itih4 PE=1 SV=2	Itih4	0.861245	0.0467727
Myosin-1 OS=Mus musculus (Mouse) OX=10090 GN=Myh1 PE=1 SV=1	Myh1	0.918099	0.0467727
Myosin-4 OS=Mus musculus (Mouse) OX=10090 GN=Myh4 PE=2 SV=1	Myh4	0.980714	0.0402453
Myosin-7 OS=Mus musculus (Mouse) OX=10090 GN=Myh7 PE=2 SV=1	Myh7	1.08004	0.0402453
Glycogen phosphorylase, muscle form OS=Mus musculus (Mouse) OX=10090 GN=Pygm PE=1 SV=3	Pygm	0.95064	0.0467727
Serine protease inhibitor A3A OS=Mus musculus (Mouse) OX=10090 GN=Serpina3a PE=1 SV=2	Serpina3a	1.17889	0.0402453
Serine protease inhibitor A3G OS=Mus musculus (Mouse) OX=10090 GN=Serpina3g PE=1 SV=2	Serpina3g	1.35391	0.00285033
Serine protease inhibitor A3N OS=Mus musculus (Mouse) OX=10090 GN=Serpina3n PE=1 SV=1	Serpina3n	1.03486	0.038073
Alpha-synuclein OS=Mus musculus (Mouse) OX=10090 GN=Snca PE=1 SV=2	Snca	1.24292	0.00330652
Titin OS=Mus musculus (Mouse) OX=10090 GN=Ttn PE=1 SV=1	Ttn	0.644796	0.0467727
