# Supplementary material for: Surgical Trauma in Mice Modifies the Content of Circulating Extracellular Vesicles
Source: Front Immunol. 2022 Jan 18;12:824696. doi: 10.3389/fimmu.2021.824696 (PMC8804340; doi:10.3389/fimmu.2021.824696)
Supplement: Supplementary file 6 [file Table_4.xlsx]

## Sheet: Sheet1
miRNAs with CPM≥10 in at least 12 samples.
miRNA expression data is represented as raw read counts.
S6h, 6 h post-surgery; S24h, 24 h post-surgery; S72h, 72 h post-surgery.
miRNA ID	Control_03	Control_05	Control_07	Control_09	Control_11	Control_41	S6h_4	S6h_6	S6h_8	S6h_10	S6h_12	S6h_52	S24h_15	S24h_16	S24h_17	S24h_20	S24h_21	S24h_22	S72h_27	S72h_28	S72h_29	S72h_30	S72h_31	S72h_32
mmu-miR-206-3p	100	24	8	165	109	92	126	207	93	826	30	147	102	108	47	31	4	0	59	7	16	44	18	22
mmu-miR-133b-3p	8	2	1	2	0	1	1	17	16	39	3	19	5	2	19	0	2	12	13	0	1	3	2	0
mmu-miR-30a-5p	1178	517	700	3189	2266	765	1825	2610	1282	12424	1147	5738	487	359	810	257	482	1199	744	438	349	1039	461	749
mmu-miR-30a-3p	211	25	63	59	183	78	137	134	46	599	106	231	62	15	31	24	19	46	107	4	43	36	21	111
mmu-miR-30c-5p	2395	753	1235	1234	1160	1088	1919	1761	1998	4265	947	3205	843	825	1111	662	858	1611	1656	739	847	648	770	1806
mmu-miR-30c-2-3p	2	7	4	0	10	5	15	0	2	9	0	2	0	0	30	0	7	10	19	0	1	10	0	4
mmu-miR-26b-5p	758	284	443	596	513	457	1155	967	800	1364	546	1075	600	330	676	562	752	1258	979	617	560	584	504	952
mmu-miR-375-3p	66	41	56	149	34	43	176	89	47	565	148	238	45	21	26	17	12	22	98	17	24	27	12	72
mmu-miR-149-5p	18	25	81	7	83	29	43	144	161	405	15	146	17	0	46	22	9	36	229	23	4	12	10	124
mmu-miR-128-3p	2620	744	1203	561	1843	976	2040	1460	2142	4826	1120	1841	443	1078	1337	991	1290	1399	1660	1019	1155	803	1056	1903
mmu-miR-181a-5p	902	255	466	252	379	351	539	453	923	2418	529	1106	374	494	812	315	249	1317	1480	327	681	229	286	776
mmu-miR-181b-5p	158	68	70	170	27	67	222	98	262	413	61	315	29	30	73	69	85	113	229	72	104	82	41	101
mmu-miR-8114	156	8	2	5	36	15	45	5	22	69	43	35	30	0	19	16	0	8	29	13	22	20	15	34
mmu-miR-1843b-5p	0	2	12	17	18	0	2	15	3	41	23	20	14	3	0	6	0	0	12	0	8	7	0	12
mmu-miR-1843b-3p	36	13	9	0	20	0	2	0	3	21	8	6	0	3	0	0	2	0	0	12	2	0	0	0
mmu-miR-199a-5p	48	7	15	35	41	4	39	0	23	133	35	34	0	17	2	2	15	33	59	0	15	21	16	39
mmu-miR-199a-3p	265	168	273	226	602	266	401	462	728	2376	214	973	39	132	152	36	46	84	578	17	172	167	51	348
mmu-miR-214-3p	68	21	19	21	47	51	65	25	80	161	49	111	10	81	171	30	11	91	96	16	28	28	48	31
mmu-miR-350-3p	6	4	6	0	9	3	0	0	5	40	6	5	1	0	0	9	0	0	9	0	0	0	8	16
mmu-miR-1981-5p	78	8	26	0	28	24	8	14	26	13	23	31	0	38	14	9	4	24	40	3	23	3	17	31
mmu-miR-664-5p	0	0	7	0	9	5	0	8	31	44	17	7	38	0	10	16	15	48	9	4	2	6	4	0
mmu-miR-664-3p	0	2	0	0	0	10	6	0	0	17	0	12	17	12	5	0	2	0	0	18	0	2	0	12
mmu-miR-194-5p	121	13	35	153	30	86	49	67	23	159	56	93	11	1	19	9	21	48	19	14	23	338	10	70
mmu-miR-215-5p	361	369	383	1157	319	362	657	490	267	1988	423	1372	20	75	0	9	0	67	182	22	167	140	7	413
mmu-miR-215-3p	5	7	15	45	8	8	2	25	0	46	18	65	0	0	0	0	0	0	5	0	6	9	6	17
mmu-miR-205-5p	533	108	217	81	255	120	190	163	249	411	78	316	78	260	223	47	78	130	271	47	99	20	70	124
mmu-miR-29b-3p	72	11	0	12	19	13	5	33	3	41	24	15	0	23	0	0	4	23	5	0	6	2	0	20
mmu-miR-29c-3p	27	5	24	45	70	32	20	78	97	266	49	70	0	7	0	3	0	0	35	8	7	2	5	60
mmu-let-7i-5p	3195	1234	2098	2267	2390	1305	4690	2065	2602	4451	2025	3914	1149	1450	1959	1349	2102	3633	1791	1610	1999	1313	1290	2697
mmu-miR-26a-5p	2512	1318	1458	1237	1286	1510	3838	2534	2528	3870	1958	2207	1585	1507	3789	1745	3043	5291	2228	3002	2508	3171	2141	2185
mmu-miR-218-5p	0	19	8	1	66	8	23	20	6	69	33	39	0	0	0	5	0	0	23	0	9	0	7	6
mmu-miR-103-3p	415	128	93	127	204	256	368	284	352	372	177	274	197	176	378	180	219	266	435	184	303	227	234	433
mmu-miR-146a-5p	741	185	266	464	319	510	683	461	521	1873	303	1122	308	296	194	159	100	389	461	89	204	57	61	557
mmu-miR-340-5p	99	36	35	49	81	22	108	57	9	182	24	58	38	38	39	82	44	88	41	44	27	27	36	27
mmu-miR-340-3p	4	9	9	19	8	10	63	6	4	6	23	13	6	0	0	16	14	42	4	16	1	24	11	0
mmu-miR-744-5p	128	6	39	14	62	28	72	47	72	126	19	61	45	27	81	32	22	162	92	16	13	13	12	27
mmu-miR-324-5p	1	3	0	3	6	3	0	0	8	0	0	9	6	0	19	0	3	0	30	0	5	1	3	17
mmu-miR-497a-5p	39	3	11	0	9	0	0	0	9	50	9	4	0	6	45	1	0	12	17	9	6	2	0	16
mmu-miR-195a-5p	26	0	14	4	10	33	6	13	0	69	26	73	0	8	0	0	15	12	18	2	0	6	0	0
mmu-miR-132-3p	24	5	6	4	7	8	11	5	2	32	10	27	0	5	0	0	1	0	0	0	0	4	0	14
mmu-miR-22-5p	164	1	30	18	57	83	78	80	92	209	24	139	17	50	48	22	14	44	179	38	10	54	25	81
mmu-miR-22-3p	1296	294	916	2152	1402	810	1118	1224	1615	6733	881	3788	267	232	262	112	270	690	613	225	426	441	138	1261
mmu-miR-423-5p	3009	733	1455	763	1104	1137	1643	931	1624	2132	539	1351	1749	1696	3346	1415	1427	3434	3751	1844	1061	843	1217	2196
mmu-miR-423-3p	1339	293	620	185	433	419	705	470	748	1376	231	581	709	588	1838	504	824	1698	2045	975	595	486	581	917
mmu-miR-144-5p	316	67	76	69	457	173	249	237	130	138	57	124	300	72	52	45	95	216	163	97	38	28	90	192
mmu-miR-144-3p	74	27	48	73	77	26	68	15	46	32	52	93	13	12	10	11	20	35	23	30	27	13	9	44
mmu-miR-451a	6901	1492	3749	5477	7024	2076	4573	2882	6293	12005	2215	10129	1969	1265	995	995	597	1503	6060	658	2318	867	929	10762
mmu-miR-193a-5p	0	7	0	0	0	14	0	25	51	35	0	23	13	11	0	0	0	15	18	0	9	4	0	0
mmu-miR-365-3p	0	0	0	0	9	18	20	13	0	38	5	7	9	4	11	4	0	0	21	0	0	22	0	0
mmu-miR-21a-5p	8851	5514	5779	8336	5391	10096	17057	9054	7080	17792	5467	12100	4433	5382	8969	6266	7468	9989	5214	9249	6443	6718	8059	6284
mmu-miR-21a-3p	6	0	8	13	0	1	5	19	9	0	0	9	7	0	18	0	5	0	4	11	6	0	5	0
mmu-miR-301a-3p	0	0	8	0	34	1	72	6	12	6	0	11	0	0	26	0	10	0	3	7	6	7	0	22
mmu-miR-142a-5p	234	178	163	567	466	205	342	193	205	1050	252	1000	176	149	251	176	308	603	195	267	242	115	184	256
mmu-miR-142a-3p	65	41	28	50	15	97	82	61	38	43	26	52	66	31	92	36	51	138	32	100	32	46	50	34
mmu-miR-10a-5p	1576	532	476	1386	1054	661	1853	1206	490	3497	703	1575	642	483	700	381	546	1576	999	399	362	312	396	441
mmu-miR-10a-3p	0	3	21	6	28	9	10	23	2	41	0	10	0	0	0	0	0	14	2	0	12	0	0	12
mmu-miR-152-3p	44	21	72	45	16	35	19	30	70	194	20	97	19	36	3	1	10	116	88	5	27	22	3	51
mmu-miR-338-5p	23	18	26	16	9	3	15	0	11	37	0	8	27	2	0	6	20	0	9	5	15	7	6	10
mmu-miR-1843a-5p	20	10	11	6	0	0	6	35	15	69	20	9	5	12	6	31	25	8	14	0	14	2	9	24
mmu-miR-1843a-3p	13	4	19	0	14	0	8	8	3	41	9	0	14	13	0	4	1	0	0	9	7	17	0	7
mmu-miR-3068-3p	27	0	18	2	2	6	0	8	9	36	0	18	0	0	13	0	0	24	17	0	0	8	0	17
mmu-miR-342-3p	462	109	248	197	225	205	361	323	442	951	250	419	196	226	230	96	100	746	532	134	173	101	131	370
mmu-miR-433-3p	0	6	0	34	19	5	0	0	19	16	12	0	0	5	11	0	0	0	8	0	8	4	5	2
mmu-miR-127-5p	20	0	6	4	41	8	2	0	27	48	0	5	6	0	11	0	0	0	14	0	4	0	0	0
mmu-miR-127-3p	21	0	19	0	39	8	12	21	40	20	2	31	0	6	0	0	0	3	19	0	7	3	1	8
mmu-miR-434-5p	0	0	21	32	23	11	5	6	19	47	15	15	6	24	6	0	2	27	22	6	17	2	1	18
mmu-miR-434-3p	213	68	116	55	176	80	237	173	238	546	82	222	12	81	34	18	0	62	89	0	19	8	15	44
mmu-miR-136-3p	50	15	24	1	64	12	45	22	24	84	15	23	7	24	20	0	4	38	34	8	8	21	13	13
mmu-miR-379-5p	52	0	6	32	24	5	17	19	12	59	37	47	0	0	12	0	2	7	0	0	0	4	6	0
mmu-miR-543-3p	16	11	12	23	0	7	4	0	52	17	7	13	0	0	11	0	0	0	4	0	0	0	3	9
mmu-miR-382-5p	85	11	23	54	72	48	90	53	76	128	29	111	13	48	14	27	4	0	72	2	0	5	0	20
mmu-miR-382-3p	14	6	1	26	33	15	5	0	32	13	8	15	4	12	11	0	0	70	10	0	16	9	0	15
mmu-miR-485-3p	30	0	7	16	26	4	35	18	0	23	0	19	0	6	8	0	10	0	0	0	0	10	0	9
mmu-miR-541-5p	136	11	38	0	66	27	54	42	72	94	10	44	0	0	0	0	0	0	67	0	27	9	12	12
mmu-miR-409-3p	18	0	0	49	46	23	14	8	6	18	5	18	0	4	0	0	9	0	16	0	0	1	0	0
mmu-miR-1247-5p	13	0	14	0	5	9	5	1	0	38	12	19	0	6	13	3	3	5	23	0	7	6	0	20
mmu-miR-203-3p	280	85	196	425	391	118	360	40	162	709	187	454	36	143	20	24	156	42	234	31	69	67	51	154
mmu-miR-1983	0	0	0	0	0	5	10	0	0	21	5	10	4	1	0	0	23	5	3	3	8	5	0	5
mmu-let-7d-5p	2280	959	1253	602	1725	1192	2605	1568	2340	1388	1010	1364	1531	938	1963	1079	1276	2527	2134	1825	1474	969	1495	1932
mmu-let-7d-3p	754	237	217	976	690	340	911	803	251	2879	526	942	306	305	529	178	302	610	521	226	328	212	208	201
mmu-let-7f-5p	7174	3204	3315	2031	3620	3924	11257	5311	5142	5601	5307	3696	3747	3051	7011	3969	6398	10457	4710	5381	4603	6010	4469	3444
mmu-let-7a-5p	10152	3697	4050	2298	5277	4383	11393	5201	6499	6122	4638	3972	5094	3587	8813	5262	7067	11750	6013	6363	5486	8615	5082	4014
mmu-let-7a-1-3p	2	2	5	0	0	6	12	0	4	48	0	12	0	0	14	0	0	3	13	9	0	4	2	0
mmu-miR-7a-5p	349	152	118	125	140	80	212	70	147	111	86	279	89	26	78	31	32	159	220	39	63	59	59	157
mmu-miR-7a-1-3p	5	1	2	0	6	12	29	18	5	0	18	3	0	22	18	0	0	0	6	3	0	9	0	5
mmu-miR-23b-3p	222	46	174	110	163	85	147	199	299	396	83	209	132	73	186	66	162	225	303	88	131	111	92	211
mmu-miR-27b-3p	1435	436	1047	976	1504	795	1422	1469	1782	5398	863	3161	239	235	239	103	173	401	1099	187	628	343	92	1326
mmu-miR-3074-5p	9	0	16	0	7	4	0	0	17	21	9	4	9	0	14	7	20	41	5	0	0	2	0	13
mmu-miR-24-3p	8077	2146	4058	2857	3258	2839	6994	4326	4967	14491	4353	8446	1262	2600	1741	1127	895	3658	5459	1098	2253	987	968	3687
mmu-miR-9-5p	125	24	8	1	36	21	37	17	4	18	0	17	0	0	0	5	23	0	3	0	1	8	16	16
mmu-miR-378c	62	3	20	3	47	9	12	54	54	137	2	29	36	14	220	51	24	71	171	28	7	15	44	41
mmu-miR-16-5p	2419	685	872	2254	1306	954	2445	1183	952	5083	1524	4299	662	328	473	286	371	824	781	583	489	392	270	976
mmu-miR-15a-5p	57	32	18	0	30	26	46	4	16	53	2	97	0	12	0	1	2	26	43	19	31	7	0	56
mmu-miR-320-3p	2725	610	860	510	764	739	1015	793	1119	1917	358	882	1434	1077	3592	1101	1565	2242	3668	1118	559	741	1112	1799
mmu-miR-17-5p	88	47	15	23	36	21	31	1	24	51	8	39	0	33	12	20	12	15	29	2	8	7	12	34
mmu-miR-17-3p	65	0	1	0	21	22	40	17	29	11	0	10	10	0	15	0	0	1	21	0	7	0	18	17
mmu-miR-18a-5p	21	7	12	12	6	8	15	20	25	53	4	17	19	22	20	0	10	0	0	13	1	0	21	28
mmu-miR-18a-3p	0	0	8	9	0	7	0	6	23	14	0	28	0	0	10	1	0	20	5	0	13	3	4	25
mmu-miR-19a-3p	14	3	9	0	21	24	0	0	7	20	16	1	0	0	2	0	0	0	4	0	0	4	0	15
mmu-miR-20a-5p	0	5	23	35	40	38	20	29	3	73	14	46	27	6	44	19	27	0	12	10	32	8	30	4
mmu-miR-19b-3p	41	6	24	14	86	35	14	51	40	56	15	53	2	17	0	13	10	0	47	15	11	9	8	37
mmu-miR-92a-3p	4788	1162	955	2720	1590	1418	3552	1646	1170	6480	1863	3021	1179	1342	1624	1134	1190	1984	1969	1147	1022	1436	931	1145
mmu-miR-30b-5p	1035	128	386	305	402	251	448	261	541	1294	210	994	161	208	55	104	77	148	688	108	210	139	46	629
mmu-miR-30d-5p	2155	845	1014	3167	2043	1524	3603	3057	1562	12061	1816	4605	846	810	1515	949	1274	2071	1826	1094	848	1233	841	1033
mmu-miR-151-5p	286	196	114	178	180	198	421	336	411	310	216	198	241	179	430	293	323	547	452	215	320	304	260	409
mmu-miR-151-3p	263	105	49	104	220	95	131	105	90	364	111	191	59	73	66	68	33	118	190	43	93	47	56	120
mmu-miR-1943-5p	48	0	0	7	9	2	0	26	14	10	0	4	11	0	50	11	18	15	32	0	14	10	0	12
mmu-miR-5113	49	10	21	0	38	4	24	15	42	32	4	28	15	17	83	2	17	50	74	20	13	54	22	17
mmu-miR-1249-3p	101	52	39	49	60	34	87	86	119	370	58	79	48	61	88	25	25	76	135	7	19	7	22	15
mmu-let-7c-5p	6690	2090	2594	3004	3556	3218	6428	5538	6093	11711	2828	3999	4336	3258	7025	3966	4111	7551	15389	4203	3668	4583	3484	3760
mmu-let-7b-5p	5984	1458	2756	1744	3294	2446	4753	4193	4516	9161	1994	2992	4827	3849	6487	3932	3404	4802	14075	4688	3305	4345	3317	3225
mmu-miR-615-3p	52	21	18	0	29	11	24	42	38	95	8	22	8	26	85	10	12	0	30	14	11	9	1	4
mmu-miR-148b-3p	437	50	83	64	159	63	99	44	63	232	68	134	24	52	58	67	27	158	233	38	74	31	52	144
mmu-miR-484	1210	188	498	128	390	266	319	219	447	613	231	361	459	486	1062	427	362	835	1171	558	302	302	397	635
mmu-miR-130b-5p	40	27	60	29	37	28	74	58	40	51	21	32	53	24	34	32	50	63	22	37	57	39	33	24
mmu-miR-130b-3p	7	13	4	13	5	15	2	19	18	76	0	20	2	4	4	9	4	23	17	12	12	4	8	20
mmu-miR-1306-3p	5	0	4	29	5	0	10	0	0	17	8	3	0	6	0	0	18	0	13	8	0	0	0	9
mmu-miR-1306-5p	48	11	5	32	45	12	26	28	21	101	9	43	1	0	31	7	6	17	27	5	5	7	6	7
mmu-miR-185-5p	572	68	257	22	214	209	260	215	403	493	96	285	325	223	871	296	262	461	1086	244	202	233	316	570
mmu-miR-28a-5p	13	7	5	13	23	27	26	26	29	108	0	16	1	8	39	0	15	28	54	48	10	18	7	50
mmu-miR-28a-3p	36	3	0	6	16	48	23	44	7	81	25	58	0	6	5	4	18	32	27	5	1	5	5	9
mmu-miR-99a-5p	694	187	857	409	1369	346	541	687	1432	3216	358	1396	151	478	365	189	266	913	2200	183	741	333	240	1143
mmu-miR-125b-5p	935	140	356	508	761	344	553	816	681	3350	302	1141	211	281	470	119	169	279	974	226	186	447	245	279
mmu-miR-125b-2-3p	27	4	20	0	30	0	6	21	13	35	8	1	11	3	21	15	28	25	31	0	5	6	11	16
mmu-miR-155-5p	4	11	6	26	0	7	19	0	2	18	11	32	18	0	16	13	2	20	8	8	13	45	1	2
mmu-miR-99b-5p	180	110	272	197	273	236	278	226	213	688	229	285	141	162	327	121	184	472	439	221	176	127	128	155
mmu-miR-99b-3p	16	1	9	0	4	6	9	0	19	28	0	3	0	3	0	7	7	5	6	12	0	0	0	11
mmu-let-7e-5p	288	124	206	44	148	155	431	232	360	231	133	105	133	146	507	212	324	478	358	429	210	329	280	179
mmu-miR-125a-5p	2367	539	460	1842	1267	837	1814	1838	750	6252	1097	1937	641	526	1180	353	619	1336	1416	468	411	473	339	390
mmu-miR-125a-3p	0	0	2	0	35	0	31	2	3	32	4	13	22	0	9	0	1	0	15	0	13	1	9	0
mmu-miR-877-5p	71	5	0	0	3	0	9	0	11	10	0	7	0	5	22	10	0	17	13	18	0	0	0	3
mmu-miR-877-3p	20	4	10	0	8	1	0	9	21	25	0	1	5	7	8	0	2	0	13	7	0	1	15	4
mmu-miR-133a-5p	5	0	6	0	15	3	4	42	64	110	17	51	11	0	53	9	3	0	86	7	0	4	0	15
mmu-miR-133a-3p	2316	566	2120	538	3117	644	1910	5119	6058	15436	1230	6512	533	942	1570	321	289	835	11527	113	386	513	502	3372
mmu-miR-1a-3p	6565	2394	3787	7321	8495	3589	9565	35215	9273	108703	10789	19963	2068	2162	2305	1882	1168	1394	46539	367	387	3279	833	3365
mmu-miR-378a-3p	700	217	474	98	760	255	259	663	1170	1394	239	668	367	265	2956	362	643	1166	3586	274	163	373	580	806
mmu-miR-145a-5p	659	311	409	269	754	207	440	254	654	1337	202	936	616	575	1624	410	364	1972	1719	374	640	289	394	823
mmu-miR-145a-3p	9	22	39	118	213	56	73	61	27	431	78	204	5	19	16	18	4	20	54	29	25	19	30	36
mmu-miR-143-3p	2237	1206	1387	10769	5701	1476	6649	5296	1290	15616	4294	13815	236	247	500	192	299	578	812	162	461	632	177	1738
mmu-miR-122-5p	42098	235	952	21046	902	13330	2818	4584	328	5519	1679	653	2781	3849	1068	526	1024	3325	2143	566	1029	33079	309	965
mmu-miR-192-5p	2752	134	418	673	240	1240	383	477	338	1419	306	580	118	559	73	58	41	236	547	26	541	727	49	787
mmu-miR-204-5p	0	0	1	0	5	0	2	6	16	67	0	6	0	0	2	0	16	0	2	0	9	130	0	25
mmu-miR-101b-3p	117	38	38	225	190	193	181	85	100	519	85	221	74	63	78	18	32	93	38	75	43	22	91	115
mmu-miR-107-3p	143	21	21	30	32	37	33	34	68	97	6	31	0	10	69	0	0	44	25	14	33	10	1	48
mmu-miR-146b-5p	23	17	31	17	40	30	51	20	19	116	15	68	19	18	7	14	3	6	53	6	14	6	16	29
mmu-miR-467c-5p	5	0	0	0	0	11	23	4	3	0	10	0	11	8	17	0	3	43	22	18	0	5	17	3
mmu-miR-466b-3p	6	0	4	0	2	3	2	5	3	4	0	2	2	13	7	4	1	21	7	0	14	0	10	4
mmu-miR-669a-5p	9	4	5	0	0	12	26	7	9	8	0	5	0	0	9	20	23	11	1	31	10	0	0	13
mmu-miR-466c-3p	5	0	0	0	2	3	2	1	0	1	0	1	0	0	2	2	0	3	4	1	4	0	8	2
mmu-miR-467e-5p	0	0	18	0	0	24	21	0	0	0	8	0	43	10	25	0	10	16	14	0	0	3	9	0
mmu-miR-669c-5p	30	65	11	10	24	93	124	58	119	140	30	61	75	41	147	101	85	102	164	127	60	50	88	43
mmu-miR-511-5p	6	16	26	3	13	12	28	30	14	50	16	30	16	0	5	0	7	0	0	0	0	1	0	0
mmu-miR-126a-5p	52	55	51	115	15	51	151	129	67	436	66	245	34	15	171	23	96	208	136	67	101	79	59	87
mmu-miR-126a-3p	649	294	366	473	176	256	704	943	630	1423	310	803	435	193	706	168	493	1289	436	405	469	550	288	549
mmu-miR-199b-3p	56	40	39	39	116	50	81	92	158	464	38	161	6	20	42	11	11	14	116	3	27	25	9	73
mmu-miR-181a-2-3p	0	5	3	0	4	6	0	8	0	22	12	9	0	0	4	0	6	0	14	6	0	9	0	0
mmu-miR-10b-5p	1167	375	344	1604	814	320	1734	1113	500	4324	692	1870	499	443	494	270	209	685	638	362	217	148	122	230
mmu-miR-10b-3p	47	2	0	0	12	0	5	0	0	21	0	25	29	0	41	3	1	26	17	0	8	5	6	0
mmu-miR-130a-3p	17	12	2	38	0	8	21	9	19	68	3	50	0	3	34	2	19	24	50	0	24	1	5	29
mmu-miR-674-5p	120	11	26	0	55	42	43	4	4	30	9	49	70	22	102	33	6	114	62	26	11	5	49	42
mmu-miR-674-3p	330	101	143	20	231	212	347	182	218	590	131	200	93	88	112	85	47	123	218	48	87	52	75	130
mmu-miR-499-5p	0	0	32	10	25	11	20	115	62	255	12	150	4	0	0	0	0	15	24	7	16	4	0	31
mmu-miR-296-5p	0	1	2	21	4	7	4	14	16	18	0	7	0	0	0	2	0	0	11	4	9	0	2	0
mmu-miR-298-5p	69	15	6	27	18	2	4	0	0	21	10	22	21	0	44	0	0	41	29	5	10	4	13	4
mmu-miR-15b-5p	361	177	281	228	364	266	399	317	386	830	261	662	138	103	166	104	144	233	211	154	104	114	169	527
mmu-miR-15b-3p	44	11	6	9	32	11	23	18	5	94	0	21	23	0	0	14	2	0	18	19	1	5	0	7
mmu-miR-186-5p	1155	238	508	394	666	420	627	505	821	998	356	919	427	389	800	459	346	891	1599	577	665	498	490	1069
mmu-miR-455-3p	12	17	0	4	0	0	4	0	8	53	0	16	3	0	25	6	6	22	0	16	0	3	2	8
mmu-miR-31-5p	0	0	47	46	0	13	4	39	33	64	2	4	0	0	31	14	0	19	19	42	12	16	0	7
mmu-miR-872-5p	0	5	0	8	6	9	51	15	5	65	0	16	0	0	8	15	1	53	1	8	12	7	11	21
mmu-miR-101a-3p	161	32	80	224	197	108	181	80	84	936	23	321	35	15	35	13	57	58	84	60	34	282	61	103
mmu-miR-30e-5p	628	414	606	1996	1252	681	1561	1292	983	5130	742	3019	342	439	626	334	473	915	600	433	440	458	426	658
mmu-miR-30e-3p	23	30	7	41	13	34	28	29	44	41	5	25	22	3	10	8	37	44	28	15	29	26	4	27
mmu-miR-200a-3p	19	1	19	38	84	19	20	18	47	137	32	100	0	3	0	0	0	24	30	0	2	2	3	28
mmu-miR-200b-3p	21	0	6	34	60	24	8	23	24	79	22	24	11	0	0	8	11	30	4	0	9	12	0	27
mmu-miR-671-3p	7	13	0	0	0	1	29	18	1	4	0	0	1	19	5	17	1	0	4	0	4	3	0	4
mmu-miR-574-3p	556	102	240	73	244	339	526	225	378	1152	284	553	38	187	77	31	46	210	398	32	98	30	43	163
mmu-miR-25-5p	33	0	0	0	11	0	0	0	27	2	10	18	10	0	15	5	0	0	34	23	34	0	17	9
mmu-miR-25-3p	5503	1162	1772	1200	1642	1136	2517	1389	2366	4943	1527	3959	724	640	411	643	366	718	2470	220	943	401	251	2121
mmu-miR-93-5p	1631	462	789	631	1208	549	1278	695	1080	2311	626	2139	380	231	191	142	148	444	600	261	408	177	233	1766
mmu-miR-93-3p	15	4	30	0	11	1	0	45	20	11	0	18	13	42	25	0	0	12	57	0	10	14	6	6
mmu-miR-106b-5p	188	77	148	111	253	102	171	38	156	323	78	282	37	56	33	13	27	53	43	41	81	28	59	216
mmu-miR-106b-3p	73	55	69	208	269	90	80	99	150	182	72	308	17	31	21	31	65	16	78	2	79	25	12	162
mmu-miR-339-5p	157	26	36	2	34	40	82	39	69	122	18	78	39	76	113	44	104	133	202	39	67	55	58	117
mmu-miR-339-3p	34	1	36	0	8	12	38	19	7	64	0	26	20	31	65	18	33	50	60	9	10	10	39	83
mmu-miR-182-5p	90	0	17	36	0	23	21	44	1	91	23	54	6	0	0	0	0	22	1	0	0	3	0	0
mmu-miR-183-5p	4	14	3	7	0	29	35	12	0	54	18	22	0	10	8	0	0	13	2	0	0	8	0	0
mmu-miR-335-5p	32	32	27	35	1	23	69	40	36	117	38	63	0	0	0	13	6	11	25	25	8	16	11	22
mmu-miR-335-3p	46	8	3	5	0	4	19	13	0	0	7	7	2	0	0	13	6	46	16	0	12	8	5	0
mmu-miR-29a-3p	1963	565	1227	1311	1845	1343	2072	1846	1525	7472	1363	3864	295	415	528	359	360	761	1144	642	670	425	362	1860
mmu-miR-29b-1-5p	0	4	2	0	0	12	7	8	17	0	0	20	4	2	0	8	0	0	4	9	0	16	13	0
mmu-miR-148a-3p	1428	165	499	807	749	603	521	487	591	1453	412	855	52	278	112	85	76	559	543	22	437	501	59	589
mmu-miR-196b-5p	4	0	6	0	0	0	0	0	0	8	0	0	14	5	11	0	5	22	9	18	7	5	0	0
mmu-miR-200c-3p	52	5	23	19	1	19	7	18	3	43	13	23	7	0	14	0	3	5	12	0	11	9	4	12
mmu-miR-330-5p	0	2	0	10	8	6	9	0	7	1	0	9	7	10	0	10	0	4	10	6	0	0	5	14
mmu-miR-330-3p	89	0	21	0	37	11	51	7	14	30	18	33	0	22	79	13	8	26	47	9	16	10	13	55
mmu-miR-1964-3p	9	0	1	19	10	2	38	0	24	28	8	9	0	24	0	1	15	12	12	0	0	0	16	15
mmu-miR-150-5p	351	202	166	492	270	195	144	187	64	697	189	201	400	91	217	163	240	944	243	241	159	64	187	153
mmu-miR-150-3p	0	4	14	3	13	0	0	12	0	0	0	0	13	5	0	9	0	0	5	0	7	9	0	14
mmu-miR-1839-5p	215	12	74	36	110	70	93	59	90	230	68	197	106	30	37	38	35	32	181	40	70	36	42	196
mmu-miR-326-3p	23	21	53	19	26	17	53	32	45	93	9	44	26	11	15	7	24	61	84	24	36	5	20	9
mmu-miR-139-5p	69	66	48	132	87	83	70	99	95	464	73	175	81	31	74	42	52	166	140	24	50	64	19	92
mmu-miR-210-3p	0	0	14	0	0	3	0	0	4	3	5	3	17	0	0	0	8	0	4	7	0	3	5	15
mmu-miR-483-5p	9	0	0	0	0	0	8	0	10	21	0	0	4	0	59	6	5	25	18	14	0	0	19	0
mmu-miR-1968-5p	24	9	13	0	8	11	0	1	23	7	8	15	0	7	0	9	4	50	12	3	0	3	0	5
mmu-miR-486a-5p	10704	1869	2145	2655	3793	2227	4292	2143	2949	6996	2412	4478	1740	1239	991	1195	381	644	5254	868	792	925	520	2920
mmu-miR-486a-3p	338	55	103	32	125	29	123	51	74	308	42	154	59	72	97	12	24	23	312	46	17	62	25	97
mmu-miR-486b-5p	31796	5365	6558	8012	11361	6411	12672	6506	8535	21037	7433	13246	5258	3760	2845	3788	1171	1870	15315	2412	2280	2785	1585	8853
mmu-miR-181d-5p	26	20	35	0	37	32	30	10	57	68	11	35	24	35	81	7	5	29	80	0	42	17	34	45
mmu-miR-181c-5p	0	7	18	53	7	8	36	35	42	115	20	53	30	29	95	17	40	144	157	56	28	27	41	63
mmu-miR-23a-5p	0	3	15	26	0	0	22	17	11	31	0	12	0	6	40	42	39	89	23	0	0	6	0	24
mmu-miR-23a-3p	8212	3082	5816	2190	4961	4703	9468	5386	9837	24052	4115	11752	2415	3783	3073	2036	1373	5588	13006	1428	4378	1386	1891	7957
mmu-miR-27a-3p	1004	448	755	350	604	574	1057	796	901	3021	741	1858	165	345	297	234	309	535	556	277	551	205	239	1098
mmu-miR-24-2-5p	454	146	357	76	274	256	424	307	475	932	199	535	119	158	90	76	18	110	432	53	249	52	57	290
mmu-miR-328-3p	1233	323	458	255	583	510	663	569	675	1496	331	583	424	627	855	588	388	608	1423	616	476	271	389	589
mmu-miR-140-5p	0	3	12	15	21	5	7	22	6	22	0	30	9	2	58	12	5	50	12	0	10	16	19	30
mmu-miR-140-3p	3279	598	1092	355	1160	803	869	658	1521	2416	555	1835	1173	932	2247	882	682	2113	3654	951	839	626	1294	2129
mmu-miR-100-5p	183	42	44	73	145	69	132	120	125	540	14	206	37	53	87	4	41	68	193	72	49	52	38	105
mmu-miR-184-3p	0	1	3	0	0	11	11	2	29	2	8	1	0	0	3	0	9	0	29	0	0	3	1	0
mmu-let-7g-5p	5006	1277	1654	4837	2512	2427	6117	3558	2788	9624	2858	6550	2015	1400	2788	1818	2201	4402	2739	2085	1995	2827	1600	2568
mmu-miR-191-5p	11372	2660	4436	1665	3266	3436	4935	3446	6825	9573	2935	6458	3494	3489	8804	3733	4375	8249	13593	5541	4658	3469	4293	9243
mmu-miR-191-3p	8	0	6	0	7	0	24	0	0	4	3	13	0	7	21	2	0	21	7	26	0	6	0	15
mmu-miR-425-5p	681	205	278	140	223	279	449	240	576	810	364	447	166	229	189	219	178	334	802	212	332	211	177	522
mmu-miR-425-3p	6	0	2	0	0	13	32	3	7	18	0	30	3	0	2	3	0	0	21	0	2	7	4	36
mmu-miR-500-3p	36	0	9	0	8	10	3	13	14	32	3	11	0	3	0	2	0	14	21	0	0	0	0	5
mmu-miR-501-3p	177	60	39	16	86	76	92	56	65	254	50	107	40	71	30	20	12	78	109	20	22	10	10	63
mmu-miR-362-3p	88	29	38	11	29	62	67	66	72	142	40	74	11	17	39	9	13	113	78	3	38	9	49	25
mmu-miR-532-5p	77	44	31	29	86	47	57	41	125	234	11	74	23	48	57	46	35	77	78	21	47	17	56	68
mmu-miR-532-3p	0	0	8	0	9	9	0	1	3	34	24	12	0	18	0	4	0	35	27	0	0	3	0	18
mmu-miR-1198-5p	79	15	6	26	20	30	40	38	27	31	7	17	21	40	12	36	18	47	31	14	23	11	14	11
mmu-miR-221-5p	25	2	10	19	0	4	5	6	20	3	0	7	0	6	5	2	0	16	4	7	0	3	0	6
mmu-miR-221-3p	3016	525	1398	387	1116	614	1028	684	1664	1998	433	1439	982	1250	2412	1071	1043	3379	4217	1077	1002	898	1083	2064
mmu-miR-222-3p	845	280	280	290	273	207	472	291	346	755	292	873	127	130	293	158	172	425	387	159	182	191	98	437
mmu-miR-450b-3p	30	0	10	0	11	11	4	0	0	4	6	2	0	0	14	11	0	7	6	8	31	0	0	3
mmu-miR-450a-5p	124	9	19	0	0	0	17	3	3	25	0	5	0	0	0	2	0	11	17	8	13	5	1	13
mmu-miR-542-3p	21	1	4	6	14	2	6	5	0	0	0	11	0	10	0	2	2	0	5	13	0	4	4	8
mmu-miR-351-5p	51	21	13	8	13	9	62	17	30	109	25	18	3	50	13	13	17	58	37	25	25	13	20	49
mmu-miR-503-5p	46	12	7	0	33	28	28	7	15	15	11	16	7	12	49	31	26	5	5	20	5	0	25	19
mmu-miR-322-5p	30	8	0	0	8	11	11	9	6	37	7	22	3	0	4	0	3	0	44	0	21	3	3	15
mmu-miR-322-3p	57	57	103	93	56	61	100	95	92	271	98	116	29	3	23	15	42	108	65	59	20	46	33	80
mmu-miR-505-3p	12	18	10	0	11	2	5	0	8	28	6	14	0	5	0	3	6	17	24	0	0	0	0	8
mmu-miR-224-5p	36	5	36	32	134	50	14	27	12	131	8	40	0	0	0	0	0	22	17	9	11	2	0	62
mmu-miR-223-5p	8	4	16	59	4	6	18	18	13	26	3	45	6	1	28	0	4	0	6	12	5	9	5	7
mmu-miR-223-3p	471	316	493	393	574	380	617	401	753	2401	340	1417	123	186	218	229	251	202	276	242	380	130	167	627
mmu-miR-676-3p	22	18	6	6	13	25	40	58	38	168	33	52	8	7	21	26	24	11	118	19	14	19	13	17
mmu-miR-421-3p	20	27	7	0	32	2	4	9	21	83	7	26	9	5	38	6	3	5	18	0	20	1	3	18
mmu-miR-374b-5p	0	24	0	0	0	11	39	24	4	39	0	45	9	4	36	11	28	5	14	11	26	12	11	4
mmu-miR-672-5p	0	1	0	0	26	12	0	0	40	25	4	1	15	4	0	31	0	0	14	9	15	8	0	8
mmu-miR-361-5p	55	36	23	0	0	8	38	0	13	17	8	52	12	0	29	15	7	36	12	13	11	7	17	8
mmu-miR-361-3p	79	16	4	0	6	8	22	19	10	76	0	44	27	12	11	12	5	22	27	11	16	12	7	41
mmu-miR-652-3p	156	42	59	55	17	10	86	58	49	66	59	107	39	19	22	59	41	45	94	18	71	14	39	55
mmu-miR-98-5p	301	144	189	213	129	195	571	252	262	411	125	255	104	56	274	190	193	579	189	277	218	234	272	273
