# Supplementary material for: Surgical Trauma in Mice Modifies the Content of Circulating Extracellular Vesicles
Source: Front Immunol. 2022 Jan 18;12:824696. doi: 10.3389/fimmu.2021.824696 (PMC8804340; doi:10.3389/fimmu.2021.824696)
Supplement: Supplementary file 7 [file Table_5.xlsx]

## Sheet: Diff_expression_all_comparisons
Differentially expressed miRNAs.
S24h, 24 h post-surgery; S72h, 72 h post-surgery.
	S24h			S72h
miRNA ID	log2FC	FDR		miRNA ID	log2FC	FDR
mmu-miR-143-3P	-3.137	4.96e-09		mmu-miR-143-3P	-2.487	1.27e-05
mmu-miR-541-5P	-7.223	3.77e-08		mmu-miR-434-3P	-2.111	0.00826
mmu-miR-27B-3P	-1.737	5.25e-06		mmu-miR-10B-5P	-1.213	0.0108
mmu-miR-29A-3P	-1.165	4.88e-05		mmu-miR-22-3P	-1.032	0.0323
mmu-miR-215-5P	-3.862	0.000154		mmu-miR-16-5P	-1.023	0.00826
mmu-miR-215-3P	-5.989	0.000158		mmu-miR-486B-5P	-0.975	0.0474
mmu-miR-320-3P	1.371	0.000169		mmu-miR-486A-5P	-0.965	0.0474
mmu-miR-29C-3P	-3.671	0.000218		mmu-miR-25-3P	-0.911	0.0474
mmu-miR-423-5P	1.142	0.000218		mmu-miR-26B-5P	0.733	0.0237
mmu-miR-423-3P	1.366	0.000218		mmu-miR-186-5P	0.788	0.00826
mmu-miR-145A-5P	1.387	0.000218		mmu-miR-191-5P	0.861	0.014
mmu-miR-22-3P	-1.579	0.000287		mmu-miR-103-3P	0.868	0.0274
mmu-LET-7B-5P	1.198	0.000627		mmu-LET-7C-5P	0.918	0.00826
mmu-miR-93-5P	-1.289	0.000909		mmu-miR-151-5P	0.995	0.0237
mmu-miR-224-5P	-3.879	0.00109		mmu-miR-423-3P	1.052	0.00971
mmu-miR-16-5P	-1.08	0.00232		mmu-miR-26A-5P	1.142	0.00857
mmu-LET-7C-5P	0.983	0.00232		mmu-LET-7B-5P	1.152	0.00399
mmu-miR-106B-5P	-1.55	0.00273		mmu-miR-339-5P	1.171	0.0474
mmu-miR-26A-5P	1.183	0.00395		mmu-miR-185-5P	1.207	0.0244
mmu-miR-185-5P	1.442	0.00473		mmu-LET-7E-5P	1.344	0.0237
mmu-miR-26B-5P	0.857	0.00508		mmu-miR-181C-5P	1.913	0.0138
mmu-miR-145A-3P	-2.046	0.00534
mmu-miR-151-5P	1.155	0.00534
mmu-miR-181C-5P	1.979	0.00781
mmu-miR-25-3P	-1.144	0.00824
mmu-miR-221-3P	1.016	0.00824
mmu-miR-199A-3P	-1.468	0.00949
mmu-miR-451A	-1.289	0.00949
mmu-miR-484	1.024	0.0119
mmu-miR-339-5P	1.408	0.0119
mmu-miR-486A-5P	-1.131	0.0127
mmu-miR-378A-3P	1.578	0.0127
mmu-miR-378C	2.151	0.0127
mmu-miR-148A-3P	-1.497	0.0151
mmu-miR-486B-5P	-1.094	0.0184
mmu-miR-218-5P	-3.663	0.024
mmu-miR-200A-3P	-2.775	0.0246
mmu-miR-191-5P	0.77	0.0255
mmu-LET-7E-5P	1.275	0.0258
mmu-miR-181A-5P	0.807	0.031
mmu-miR-19A-3P	-4.52	0.033
mmu-miR-483-5P	4.323	0.0383
mmu-miR-669C-5P	1.461	0.0393
mmu-miR-664-5P	2.882	0.0395
mmu-miR-101A-3P	-1.474	0.0418
mmu-miR-335-5P	-1.988	0.0449
mmu-miR-30B-5P	-1.024	0.0449
mmu-miR-106B-3P	-1.492	0.0464
mmu-miR-144-3P	-1.277	0.0464
mmu-LET-7F-5P	0.955	0.0477
